# Supplementary material for: Study on carbon emission reduction effect of institutional openness in China
Source: Sci Rep. 2023 Jan 5;13:254. doi: 10.1038/s41598-023-27442-5 (PMC9815685; doi:10.1038/s41598-023-27442-5)
Supplement: Supplementary file 2 — Supplementary Information 2. [file 41598_2023_27442_MOESM2_ESM.xlsx]

## Sheet: 1
NUM	City	Region	Year	Treat	Period	Treat*Period	Period1	Treat*Period1	Period2	Treat*Period2	date	Period3	Treat*Period3	C1	C2	C3	C4	FDI	PGDP	FAE	CO2	SEC	Per	Gov	Fina	CQTreat*Period	LCTreat*Period	NETreat*Period	IV	IVP	SO2	Water	Dust	DI	GP
1	Beijing	1	2006	0	0	0	0	0	0	0	0	0	0	1	1	1	0	0.0561062	45627.3	5.86593	96.6679	0.2943	729.75	0.164777	5.75051	0	0	0	1	0	93755	9134	14648	1.34546	560
2	Tianjin	1	2006	1	0	0	0	0	0	0	2015	0	0	1	1	0	0	0.0855415	37215.5	8.47987	95.5167	0.5547	796.25	0.124594	2.66999	0	0	0	1	0	232282	21444	66920	0.774143	585
3	Shijiazhuang	1	2006	1	0	0	0	0	0	0	2019	0	0	0	1	1	0	0.0294233	18986.1	11.2825	60.7065	0.4845	592.82	0.0632805	1.82566	0	0	0	1	0	209879	25734	86665	0.17848	688
4	Tangshan	1	2006	1	0	0	0	0	0	0	2019	0	0	0	0	1	0	0.0271002	29319.1	9.10431	82.8872	0.5729	533.79	0.0641538	1.23876	0	0	0	0	0	296038	26571	143440	0.184347	932
5	Qinhuangdao	1	2006	0	0	0	0	0	0	0	0	0	0	0	0	1	0	0.0484604	17851.5	6.67771	25.1093	0.3876	372.91	0.100384	2.08075	0	0	0	1	0	52802	5652	15740	0.172945	1002
6	Handan	1	2006	0	0	0	0	0	0	0	0	0	0	0	0	1	0	0.0201763	14141.9	9.0284	59.4823	0.503	732.98	0.0805904	1.4149	0	0	0	0	0	198324	12260	75885	0.100519	1495
7	Xingtai	1	2006	0	0	0	0	0	0	0	0	0	0	0	0	1	0	0.0264903	10485.8	11.0842	35.8029	0.573	547.25	0.0860437	1.54262	0	0	0	0	0	130508	9327	57472	0.0945312	2236
8	Baoding	1	2006	1	0	0	0	0	0	0	2019	0	0	0	0	1	0	0.0217947	10077.1	7.93932	61.2937	0.488	537.35	0.0863877	1.70775	0	0	0	0	0	70186	13316	23983	0.128024	2644
9	Zhangjiakou	1	2006	0	0	0	0	0	0	0	0	0	0	0	0	1	0	0.0157858	10469.5	5.64923	23.8421	0.4472	123.02	0.141714	2.08548	0	0	0	0	0	156231	5999	27602	0.126384	3230
10	Chengde	1	2006	0	0	0	0	0	0	0	0	0	0	0	0	1	0	0.0121308	11471.2	8.66894	9.53988	0.5094	91.97	0.145284	1.72088	0	0	0	0	0	66727	7592	25172	0.119208	4656
11	Cangzhou	1	2006	0	0	0	0	0	0	0	0	0	0	0	0	1	0	0.018469	16868.7	8.86192	52.4966	0.534	491.6	0.0628846	1.13894	0	0	0	0	0	27748	6906	11842	0.129148	5574
12	Langfang	1	2006	1	0	0	0	0	0	0	2019	0	0	0	0	1	0	0.044406	16569.5	16.5437	59.0468	0.5409	615.49	0.0832314	1.78642	0	0	0	1	0	48255	5471	37718	0.220454	5336
13	Hengshui	1	2006	0	0	0	0	0	0	0	0	0	0	0	0	1	0	0.022404	11702.7	11.1734	16.542	0.5297	479.4	0.0805436	1.63071	0	0	0	0	0	68982	4710	47549	0.107288	4966
14	Taiyuan	2	2006	0	0	0	0	0	0	0	0	0	0	0	1	1	0	0.0670087	26674.6	5.74908	45.8682	0.4686	499.17	0.094139	5.33904	0	0	0	1	0	128692	3104	49032	0.385338	4922
15	Datong	2	2006	0	0	0	0	0	0	0	0	0	0	0	0	1	0	0.0161071	11726.2	3.02113	29.6865	0.5386	216.5	0.139719	2.87455	0	0	0	0	0	112414	4243	93415	0.154971	132
16	Yangquan	2	2006	0	0	0	0	0	0	0	0	0	0	0	0	1	0	0.0183532	16443.8	3.65094	13.0814	0.5763	278.36	0.107919	2.26171	0	0	0	0	0	116871	1346	64712	0.282089	127
17	Changzhi	2	2006	0	0	0	0	0	0	0	0	0	0	0	0	1	0	0.0151979	12835.5	5.11172	34.3852	0.5784	230.35	0.151603	2.04688	0	0	0	0	0	116083	3818	86527	0.129201	109
18	Jincheng	2	2006	0	0	0	0	0	0	0	0	0	0	0	0	1	0	0.0216205	14907.7	6.10347	25.7136	0.6416	235.06	0.107662	2.42536	0	0	0	0	0	88763	6369	62140	0.291531	145
19	Shuozhou	2	2006	0	0	0	0	0	0	0	0	0	0	0	0	1	0	0.028407	13996.4	6.50908	17.0907	0.5844	140.12	0.159838	1.7901	0	0	0	0	0	140523	2761	53912	0.1985	157
20	Jinzhong	2	2006	0	0	0	0	0	0	0	0	0	0	0	0	1	0	0.0166266	11293.1	6.06582	34.7487	0.524	188.98	0.172178	2.06012	0	0	0	0	0	111382	1643	76617	0.273633	239
21	Yuncheng	2	2006	0	0	0	0	0	0	0	0	0	0	0	0	1	0	0.0168952	9946.02	6.19436	26.6785	0.5636	353.19	0.0992106	1.71267	0	0	0	0	0	106880	10735	64663	0.137955	314
22	Xinzhou	2	2006	0	0	0	0	0	0	0	0	0	0	0	0	1	0	0.0102583	5882.08	3.73408	17.4586	0.3916	119.37	0.247885	3.2891	0	0	0	0	0	78057	1676	110815	0.101776	364
23	Linfen	2	2006	0	0	0	0	0	0	0	0	0	0	0	0	1	0	0.0154568	12876.2	4.79583	33.8683	0.6448	205.65	0.1255	1.76506	0	0	0	0	0	70510	3898	117564	0.155946	354
24	Lvliang	2	2006	0	0	0	0	0	0	0	0	0	0	0	0	1	0	0.0410403	10354.7	6.60088	41.5352	0.6505	171.53	0.142338	1.47862	0	0	0	0	0	63905	1723	73840	0.135581	421
25	Hohhot	3	2006	0	0	0	0	0	0	0	0	0	0	0	1	1	0	0.0527983	31381.3	16.3888	51.0284	0.3735	125.3	0.0838793	1.77531	0	0	0	1	0	121131	1367	38032	0.596933	539
26	Baotou	3	2006	0	0	0	0	0	0	0	0	0	0	0	0	1	0	0.0526694	43308.3	16.8665	49.2009	0.5302	76.49	0.0969902	1.32478	0	0	0	0	0	179469	4220	60412	0.541171	611
27	Wuhai	3	2006	0	0	0	0	0	0	0	0	0	0	0	0	1	0	0.010769	29471.9	5.34975	22.1341	0.6301	247.15	0.123526	1.61953	0	0	0	0	0	119200	532	16611	0.283281	662
28	Chifeng	3	2006	0	0	0	0	0	0	0	0	0	0	0	0	1	0	0.0146768	8815.89	9.34413	25.8551	0.3687	50.01	0.193263	1.42905	0	0	0	0	0	192117	1998	40967	0.0686178	575
29	Tongliao	3	2006	0	0	0	0	0	0	0	0	0	0	0	0	1	0	0.0169869	12073.4	10.6912	21.3163	0.34	52.49	0.151353	1.11911	0	0	0	0	0	68828	1715	18152	0.085355	17
30	Erdos	3	2006	0	0	0	0	0	0	0	0	0	0	0	0	1	0	0.0635981	48064.7	36.7013	49.9215	0.5253	16.25	0.0990551	0.975357	0	0	0	1	0	302700	2336	164308	0.205462	14
31	Hulunbuir	3	2006	0	0	0	0	0	0	0	0	0	0	0	0	1	0	0.0173874	13225.2	4.97537	38.9163	0.3032	10.66	0.181281	1.44593	0	0	0	0	0	85617	4887	25323	0.132368	14
32	Bayannur	3	2006	0	0	0	0	0	0	0	0	0	0	0	0	1	0	0.019902	14506.3	13.0186	12.775	0.3805	27.85	0.162012	1.40971	0	0	0	0	0	79735	3557	22727	0.25888	19
33	Ulanqab	3	2006	0	0	0	0	0	0	0	0	0	0	0	0	1	0	0.010906	9283.31	14.2822	19.5266	0.4126	51.05	0.171393	1.1191	0	0	0	0	0	76800	608	25729	0.0306357	21
34	Shenyang	1	2006	1	0	0	0	0	0	0	2016	0	0	0	1	1	1	0.106006	32493.4	15.9739	66.0937	0.4349	542.03	0.106668	2.66517	0	0	0	1	0	68468	8597	60960	0.0225169	38
35	Dalian	1	2006	1	0	0	0	0	0	0	2016	0	0	0	0	1	1	0.0796387	38495.7	14.2366	57.281	0.4628	454.97	0.10372	2.70438	0	0	0	1	0	83186	34463	21515	0.376882	57
36	Anshan	1	2006	0	0	0	0	0	0	0	0	0	0	0	0	1	0	0.0194973	29513.5	8.7867	31.2176	0.5502	377.16	0.0799101	1.36053	0	0	0	0	0	103237	5704	41170	0.212166	71
37	Fushun	1	2006	0	0	0	0	0	0	0	0	0	0	0	0	1	0	0.019192	18467.2	6.33821	18.9157	0.5431	198.63	0.132854	1.69411	0	0	0	0	0	81467	6232	28821	0.185223	71
38	Benxi	1	2006	0	0	0	0	0	0	0	0	0	0	0	0	1	0	0.0200259	23162.2	5.54166	10.1079	0.5917	185.69	0.127623	1.76175	0	0	0	0	0	136900	8742	44142	0.450787	104
39	Dandong	1	2006	0	0	0	0	0	0	0	0	0	0	0	0	1	0	0.0336858	14368.9	7.78695	10.5627	0.4112	161.36	0.123429	1.91613	0	0	0	0	0	36800	3815	27413	0.1707	110
40	Jinzhou	1	2006	0	0	0	0	0	0	0	0	0	0	0	0	1	0	0.0265552	13476.5	4.38994	15.4303	0.3667	305.81	0.110876	1.96563	0	0	0	0	0	66064	5269	47385	0.147706	143
41	Yingkou	1	2006	1	0	0	0	0	0	0	2016	0	0	0	0	1	0	0.0275704	17910.2	15.6211	20.4743	0.5138	427.77	0.0960422	1.70402	0	0	0	1	0	73867	4994	40905	0.189181	176
42	Fuxin	1	2006	0	0	0	0	0	0	0	0	0	0	0	0	1	0	0.0192663	7438.04	5.34604	7.33202	0.3426	186.35	0.248947	2.73553	0	0	0	0	0	60654	1067	16736	0.208573	149
43	Liaoyang	1	2006	0	0	0	0	0	0	0	0	0	0	0	0	1	0	0.0203868	19494.2	6.99308	19.2781	0.6136	384.88	0.0977736	1.68885	0	0	0	0	0	36293	3914	22294	0.321218	1
44	Panjin	1	2006	0	0	0	0	0	0	0	0	0	0	0	0	1	0	0.0132129	35545.6	3.99074	20.8772	0.7223	312.16	0.0788147	1.27832	0	0	0	0	0	12333	2158	6532	0.432758	5
45	Tieling	1	2006	0	0	0	0	0	0	0	0	0	0	0	0	1	0	0.0178061	9648.57	8.05578	12.9665	0.4053	234.62	0.139089	1.87319	0	0	0	0	0	95892	2878	43665	0.113025	7
46	Chaoyang	1	2006	0	0	0	0	0	0	0	0	0	0	0	0	1	0	0.0178267	6752.73	5.70705	10.7855	0.3874	172.64	0.198404	2.27965	0	0	0	0	0	63627	4243	26226	0.161171	8
47	Huludao	1	2006	0	0	0	0	0	0	0	0	0	0	0	0	1	0	0.0123358	11456.8	4.70631	16.5747	0.4756	264.69	0.158715	2.27655	0	0	0	0	0	79640	3330	28534	0.125983	11
48	Changchun	2	2006	0	0	0	0	0	0	0	0	0	0	0	1	1	1	0.0744331	21406.4	9.97651	64.0382	0.4685	359.37	0.0842381	2.58251	0	0	0	1	0	52727	4223	61849	0.218214	18
49	Jilin	2	2006	0	0	0	0	0	0	0	0	0	0	0	0	1	0	0.0375436	15185.3	17.346	28.8734	0.4494	158.72	0.108601	1.6595	0	0	0	0	0	53102	18292	80813	0.238981	19
50	Siping	2	2006	0	0	0	0	0	0	0	0	0	0	0	0	1	0	0.0201574	10368.2	6.29618	19.2396	0.2968	235.29	0.108642	1.55925	0	0	0	0	0	59184	1048	23023	0.064471	23
51	Liaoyuan	2	2006	0	0	0	0	0	0	0	0	0	0	0	0	1	0	0.0156533	12583.3	12.7858	6.46505	0.4485	239.77	0.129303	1.62458	0	0	0	0	0	25352	567	16314	0.116678	34
52	Tonghua	2	2006	0	0	0	0	0	0	0	0	0	0	0	0	1	0	0.0193902	11296.7	8.28598	10.2215	0.4546	149.31	0.146412	1.76392	0	0	0	0	0	39646	7118	29293	0.13668	49
53	Baishan	2	2006	0	0	0	0	0	0	0	0	0	0	0	0	1	0	0.0199865	13331.9	8.22367	6.47373	0.5138	74.34	0.180431	1.80976	0	0	0	0	0	36862	1289	47518	0.132697	52
54	Songyuan	2	2006	0	0	0	0	0	0	0	0	0	0	0	0	1	0	0.0215417	15414	10.3569	13.7261	0.5209	131.92	0.0979828	0.911489	0	0	0	0	0	31900	1385	31153	0.10985	77
55	Baicheng	2	2006	0	0	0	0	0	0	0	0	0	0	0	0	1	0	0.0140396	8522.96	6.70817	9.8682	0.3113	78.62	0.197984	1.51802	0	0	0	0	0	17152	1480	17285	0.133616	77
56	Harbin	2	2006	1	0	0	0	0	0	0	2019	0	0	0	1	1	1	0.0220753	19324.3	4.85877	45.3662	0.3529	184.74	0.0929689	2.49605	0	0	0	1	0	60751	3356	65078	0.228962	100
57	Qiqihar	2	2006	0	0	0	0	0	0	0	0	0	0	0	0	1	0	0.0167982	8010.34	2.55135	15.8076	0.27	133.25	0.148443	1.64608	0	0	0	0	0	51854	8661	58640	0.101259	1
58	Jixi	2	2006	0	0	0	0	0	0	0	0	0	0	0	0	1	0	0.0138944	11174.7	1.36937	7.99296	0.2828	84.7	0.0943602	1.81309	0	0	0	0	0	12930	1654	33829	0.136344	2
59	Hegang	2	2006	0	0	0	0	0	0	0	0	0	0	0	0	1	0	0.0112632	10725.4	1.42689	6.05019	0.3988	74.62	0.154934	2.18232	0	0	0	0	0	31373	3485	20682	0.298482	3
60	Shuangyashan	2	2006	0	0	0	0	0	0	0	0	0	0	0	0	1	0	0.0101413	10193.7	2.3658	6.64212	0.4039	66.69	0.144088	1.92085	0	0	0	0	0	38766	616	24665	0.131122	4
61	Daqing	2	2006	0	0	0	0	0	0	0	0	0	0	0	0	1	0	0.012179	54691.8	6.71485	46.5815	0.8592	126.91	0.0442848	0.763034	0	0	0	0	0	61594	8373	41342	0.270713	2
62	Yichun	2	2006	0	0	0	0	0	0	0	0	0	0	0	0	1	0	0.0160308	9182.05	1.52566	4.22228	0.3774	38.99	0.15277	1.95643	0	0	0	0	0	10577	1728	29484	0.1301	7
63	Jiamusi	2	2006	0	0	0	0	0	0	0	0	0	0	0	0	1	0	0.0149399	10211.8	1.9727	12.0008	0.199	75.89	0.151353	1.86198	0	0	0	0	0	40740	3511	55545	0.174647	9
64	Qitaihe	2	2006	0	0	0	0	0	0	0	0	0	0	0	0	1	0	0.0104467	11635.8	2.86867	5.53039	0.4913	143.18	0.157089	1.76407	0	0	0	0	0	34441	873	24898	0.153514	13
65	Mudanjiang	2	2006	0	0	0	0	0	0	0	0	0	0	0	0	1	0	0.0243961	11493.8	3.34598	8.88007	0.3499	66.08	0.121362	1.95788	0	0	0	1	0	44302	3272	45821	0.0914606	17
66	Heihe	2	2006	1	0	0	0	0	0	0	2019	0	0	0	0	1	0	0.0163393	7047.47	1.10266	6.19327	0.157	25.24	0.226206	2.16087	0	0	0	0	0	15000	191	4200	0.0957953	26
67	Suihua	2	2006	0	0	0	0	0	0	0	0	0	0	0	0	1	0	0.0149022	6353.12	2.85738	13.7621	0.2224	162.71	0.14852	1.34614	0	0	0	0	0	13408	818	3171	0.0769317	25
68	Shanghai	1	2006	1	0	0	0	0	0	0	2013	0	0	1	1	0	0	0.0646524	52162.1	10.5519	165.243	0.4864	2157.68	0.173211	4.34663	0	0	0	1	0	374327	47570	47255	1.28041	43
69	Nanjing	1	2006	1	0	0	0	0	0	0	2019	0	0	0	1	0	1	0.053659	41691.7	14.9563	49.3251	0.4978	922.56	0.0946223	3.92978	0	0	0	1	0	145751	40416	42727	0.403531	30
70	Wuxi	1	2006	0	0	0	0	0	0	0	0	0	0	0	0	0	0	0.0764749	65537.4	22.4728	52.1237	0.6047	956.14	0.0646547	1.9405	0	0	0	1	0	141992	45303	52283	0.46276	55
71	Xuzhou	1	2006	0	0	0	0	0	0	0	0	0	0	0	0	0	0	0.0236321	13889.7	11.665	31.741	0.5065	830.28	0.0751062	1.23095	0	0	0	1	0	121000	9360	37658	0.107637	0
72	Changzhou	1	2006	0	0	0	0	0	0	0	0	0	0	0	0	0	0	0.0735652	40178.3	23.3047	32.7474	0.6108	810.67	0.0749917	2.11704	0	0	0	1	0	83847	31962	32386	0.353419	3
73	Suzhou	1	2006	1	0	0	0	0	0	0	2019	0	0	0	0	0	0	0.110959	71244.1	16.5088	97.563	0.666	725.82	0.08012	2.1218	0	0	0	1	0	228962	73227	61606	0.599206	1
74	Nantong	1	2006	0	0	0	0	0	0	0	0	0	0	0	0	0	0	0.126742	20637	16.3893	35.5527	0.561	962.12	0.0640504	1.89138	0	0	0	1	0	97498	15692	40718	0.16529	6
75	Lianyungang	1	2006	1	0	0	0	0	0	0	2019	0	0	0	0	0	0	0.0622374	10021.1	12.4605	18.1201	0.442	639.23	0.109302	1.57763	0	0	0	1	0	39507	3402	15291	0.103941	7
76	Huai'an	1	2006	0	0	0	0	0	0	0	0	0	0	0	0	0	0	0.0241655	11100.6	12.3905	14.004	0.4552	528.95	0.0954735	1.29658	0	0	0	1	0	51754	7568	29660	0.0899613	2
77	Yancheng	1	2006	0	0	0	0	0	0	0	0	0	0	0	0	0	0	0.0320785	13242.4	12.2198	21.7278	0.44	474.15	0.0731436	1.25511	0	0	0	1	0	39121	9319	17578	0.102066	5
78	Yangzhou	1	2006	0	0	0	0	0	0	0	0	0	0	0	0	0	0	0.0651416	21741.8	13.4669	26.7906	0.5631	691.35	0.0687533	1.52933	0	0	0	1	0	89442	9067	16048	0.170228	10
79	Zhenjiang	1	2006	0	0	0	0	0	0	0	0	0	0	0	0	0	0	0.0670025	34435.4	13.0779	23.0537	0.6059	698.7	0.0637124	1.5626	0	0	0	1	0	86405	9782	31399	0.218696	13
80	Taizhou	1	2006	0	0	0	0	0	0	0	0	0	0	0	0	0	0	0.0623471	18021.4	14.5365	25.6655	0.5797	868.73	0.0776393	1.49601	0	0	0	0	0	42318	15570	15069	0.136514	17
81	Suqian	1	2006	0	0	0	0	0	0	0	0	0	0	0	0	0	0	0.0185264	7791.54	16.7641	12.5333	0.4343	618.9	0.108328	1.05134	0	0	0	0	0	23827	4449	9559	0.0726879	10
82	Hangzhou	1	2006	1	0	0	0	0	0	0	2016	0	0	0	1	0	1	0.0622425	46903	10.0974	49.636	0.5087	401.49	0.0800466	4.12001	0	0	0	1	0	121189	75359	33596	0.517182	36
83	Ningbo	1	2006	1	0	0	0	0	0	0	2016	0	0	0	0	0	1	0.0773971	46525	14.0784	56.4552	0.5477	598.45	0.101827	2.88786	0	0	0	1	0	211263	17726	26501	0.468618	24
84	Wenzhou	1	2006	0	0	0	0	0	0	0	0	0	0	0	0	0	0	0.030075	22051	6.07382	29.7787	0.543	641.96	0.0781999	2.73439	0	0	0	1	0	70834	10609	6389	0.37487	15
85	Jiaxing	1	2006	0	0	0	0	0	0	0	0	0	0	0	0	0	0	0.0823261	36350.3	10.4093	35.6237	0.588	857.09	0.0641205	2.02576	0	0	0	1	0	109760	15759	29417	0.47571	0
86	Huzhou	1	2006	0	0	0	0	0	0	0	0	0	0	0	0	0	0	0.0892995	26695.4	16.0261	19.9269	0.5483	443.26	0.0735002	1.64907	0	0	0	0	0	57187	10326	15290	0.27959	1
87	Shaoxing	1	2006	0	0	0	0	0	0	0	0	0	0	0	0	0	0	0.0561821	34844.1	10.8344	28.3715	0.6031	527.5	0.0569176	2.3843	0	0	0	1	0	71156	29043	22941	0.275906	0
88	Jinhua	1	2006	1	0	0	0	0	0	0	2016	0	0	0	0	0	0	0.0429365	24508.4	9.63379	26.1159	0.5314	417.63	0.0759364	2.51154	0	0	0	0	0	34050	11812	14415	0.327953	1
89	Quzhou	1	2006	0	0	0	0	0	0	0	0	0	0	0	0	0	0	0.0182002	14230.6	17.8137	6.45992	0.4628	279.02	0.112745	2.02875	0	0	0	0	0	33329	15464	10944	0.252095	0
90	Zhoushan	1	2006	1	0	0	0	0	0	0	2016	0	0	0	0	0	0	0.0218983	31356	18.4156	4.96566	0.3971	670.69	0.121781	2.46049	0	0	0	1	0	27635	1687	16715	0.364494	0
91	Taizhou	1	2006	0	0	0	0	0	0	0	0	0	0	0	0	0	0	0.0325288	23530.1	13.0061	27.8655	0.5258	600	0.0710719	2.01233	0	0	0	1	0	75494	5292	7551	0.287437	4
92	Lishui	1	2006	0	0	0	0	0	0	0	0	0	0	0	0	0	0	0.0143205	12751.4	14.016	5.05369	0.4482	145.99	0.155603	2.2575	0	0	0	0	0	16141	8054	11091	0.162389	5
93	Hefei	2	2006	0	0	0	0	0	0	0	0	0	0	0	1	0	0	0.0636071	20977.9	16.04	34.5332	0.4483	668.45	0.0958193	3.3578	0	0	0	1	0	27206	5054	14381	0.367483	2
94	Wuhu	2	2006	0	0	0	0	0	0	0	0	0	0	0	0	0	0	0.0668191	19026.8	11.6463	14.8287	0.532	690.47	0.108436	1.75322	0	0	0	1	0	38189	5977	7916	0.266696	7
95	Bengbu	2	2006	0	0	0	0	0	0	0	0	0	0	0	0	0	0	0.0417766	9249.86	7.08256	9.07436	0.384	592.19	0.116061	1.70667	0	0	0	0	0	17708	7792	12552	0.13443	10
96	Huainan	2	2006	0	0	0	0	0	0	0	0	0	0	0	0	0	0	0.057089	11641.2	6.38442	13.1755	0.5318	920.31	0.106159	2.27048	0	0	0	0	0	116085	6027	40303	0.119177	15
97	Maanshan	2	2006	0	0	0	0	0	0	0	0	0	0	0	0	0	0	0.0260551	30748.5	15.5975	13.8554	0.6482	750.71	0.0891474	1.48147	0	0	0	1	0	51969	9558	10340	0.0752385	14
98	Huaibei	2	2006	0	0	0	0	0	0	0	0	0	0	0	0	0	0	0.0219939	9958.67	4.63133	9.65167	0.5643	774.17	0.105325	1.82084	0	0	0	0	0	63647	1799	34349	0.108677	9
99	Tongling	2	2006	0	0	0	0	0	0	0	0	0	0	0	0	0	0	0.0427307	30310.9	7.40934	4.9062	0.6167	656.87	0.0845167	1.48913	0	0	0	0	0	45059	4464	12921	0.16408	5
100	Anqing	2	2006	0	0	0	0	0	0	0	0	0	0	0	0	0	0	0.019325	7873.82	7.93253	8.53548	0.4112	394.79	0.126106	1.63379	0	0	0	1	0	25209	4675	13112	0.0665726	14
101	Huangshan	2	2006	0	0	0	0	0	0	0	0	0	0	0	0	0	0	0.0379689	11511.9	16.8267	3.65974	0.3595	150.46	0.143933	1.73954	0	0	0	0	0	3288	1731	3751	0.199353	9
102	Chuzhou	2	2006	0	0	0	0	0	0	0	0	0	0	0	0	0	0	0.0378539	7687.57	6.8466	13.1568	0.3797	325.36	0.11487	1.50055	0	0	0	0	0	18471	3687	20434	0.0815694	14
103	Fuyang	2	2006	0	0	0	0	0	0	0	0	0	0	0	0	0	0	0.0220095	3624.54	3.68451	14.6282	0.2938	1046.38	0.149327	2.08921	0	0	0	0	0	12377	2657	3143	0.0266811	25
104	Suzhou	2	2006	0	0	0	0	0	0	0	0	0	0	0	0	0	0	0.0154535	5674.14	3.98002	9.29976	0.2397	623.21	0.110336	1.35383	0	0	0	0	0	11294	1693	107846	0.050896	27
105	Lu'an	2	2006	0	0	0	0	0	0	0	0	0	0	0	0	0	0	0.0177917	5265.48	7.12883	10.0753	0.3354	382.03	0.148475	1.64555	0	0	0	0	0	13170	5408	8792	0.101274	57
106	Bozhou	2	2006	0	0	0	0	0	0	0	0	0	0	0	0	0	0	0.0133357	5275.43	6.76565	7.6428	0.2729	670.71	0.102906	1.20983	0	0	0	0	0	4895	1284	1483	0.0480957	81
107	Chizhou	2	2006	0	0	0	0	0	0	0	0	0	0	0	0	0	0	0.0438935	9047.34	12.0749	2.49902	0.3688	189.91	0.168768	1.96027	0	0	0	0	0	25550	2307	31585	0.0766583	74
108	Xuancheng	2	2006	0	0	0	0	0	0	0	0	0	0	0	0	0	0	0.0333522	10127.7	13.9639	6.24873	0.3739	222.52	0.132103	1.36592	0	0	0	0	0	10555	5344	6182	0.105173	118
109	Fuzhou	1	2006	1	0	0	0	0	0	0	2015	0	0	0	1	0	0	0.041651	22488.6	7.50838	24.5579	0.47	520.33	0.0661391	3.05029	0	0	0	1	0	101500	6135	21157	0.165362	165
110	Xiamen	1	2006	1	0	0	0	0	0	0	2015	0	0	0	0	0	1	0.0751525	45322.6	7.6409	18.113	0.5487	1022.18	0.136235	2.73991	0	0	0	1	0	68969	4314	9346	0.838082	143
111	Putian	1	2006	0	0	0	0	0	0	0	0	0	0	0	0	0	0	0.0277901	13607.6	5.22143	9.98619	0.5335	745.25	0.0607578	1.43135	0	0	0	0	0	31674	1853	3141	0.137341	138
112	Sanming	1	2006	0	0	0	0	0	0	0	0	0	0	0	0	0	0	0.0189635	15533.4	10.0276	5.14102	0.3827	116.66	0.074577	1.51889	0	0	0	0	0	78712	16492	15192	0.15203	144
113	Quanzhou	1	2006	1	0	0	0	0	0	0	2015	0	0	0	0	0	0	0.0485916	22464.2	3.98767	43.5243	0.5777	608.62	0.0551231	1.45935	0	0	0	1	0	50977	28619	29109	0.331835	1
114	Zhangzhou	1	2006	0	0	0	0	0	0	0	0	0	0	0	0	0	0	0.0545497	13761.3	5.73056	17.5227	0.4061	364.17	0.0691424	1.17856	0	0	0	0	0	13405	65249	3640	0.178325	0
115	Nanping	1	2006	0	0	0	0	0	0	0	0	0	0	0	0	0	0	0.018187	12342.8	8.2761	4.18311	0.3456	116.16	0.0799309	1.71407	0	0	0	0	0	33734	7605	6392	0.170004	1
116	Longyan	1	2006	0	0	0	0	0	0	0	0	0	0	0	0	0	0	0.0236103	14821.8	6.43229	6.79313	0.447	150.93	0.0904467	1.38002	0	0	0	0	0	60719	4481	17389	0.145866	0
117	Ningde	1	2006	0	0	0	0	0	0	0	0	0	0	0	0	0	0	0.0144904	11401.6	9.18941	5.60073	0.3464	247.51	0.0856495	1.3381	0	0	0	0	0	6417	1565	2965	0.137423	1
118	Nanchang	2	2006	0	0	0	0	0	0	0	0	0	0	0	1	0	0	0.0807586	23625.1	9.70798	27.5426	0.5281	653.82	0.0788708	2.54497	0	0	0	1	0	32799	10475	25256	0.249495	4
119	Jingdezhen	2	2006	0	0	0	0	0	0	0	0	0	0	0	0	0	0	0.0310594	13183.6	5.3206	5.50248	0.5265	292.28	0.0961371	1.51016	0	0	0	0	0	50781	5276	8722	0.23997	1
120	Pingxiang	2	2006	0	0	0	0	0	0	0	0	0	0	0	0	0	0	0.0291688	13149.2	9.94798	4.22651	0.5774	475.86	0.100635	1.02478	0	0	0	0	0	52219	1588	28513	0.300211	2
121	Jiujiang	2	2006	0	0	0	0	0	0	0	0	0	0	0	0	0	0	0.0637674	9748.92	6.26556	10.9953	0.5009	251.11	0.114568	1.37123	0	0	0	1	0	93099	6099	23965	0.0607415	1
122	Xinyu	2	2006	0	0	0	0	0	0	0	0	0	0	0	0	0	0	0.0562598	17335.2	1.414	5.50489	0.5571	353.38	0.103082	1.46324	0	0	0	0	0	50700	4955	6178	0.299795	9
123	Yingtan	2	2006	0	0	0	0	0	0	0	0	0	0	0	0	0	0	0.0548889	11949.5	7.26895	4.66852	0.494	317.81	0.113982	1.86503	0	0	0	0	0	52181	6595	10908	0.209676	9
124	Ganzhou	2	2006	0	0	0	0	0	0	0	0	0	0	0	0	0	0	0.10253	6417.31	5.18777	15.1314	0.3639	218.68	0.148671	1.59169	0	0	0	1	0	26234	7998	23188	0.168912	18
125	Ji'an	2	2006	0	0	0	0	0	0	0	0	0	0	0	0	0	0	0.0592883	6787.09	6.18488	5.7461	0.3615	188.99	0.166635	1.6569	0	0	0	0	0	57620	10187	21648	0.0355197	12
126	Yichun	2	2006	0	0	0	0	0	0	0	0	0	0	0	0	0	0	0.052785	7481.44	7.04893	12.1754	0.4199	286.19	0.134083	1.5631	0	0	0	0	0	89947	1946	19034	0.146033	27
127	Fuzhou	2	2006	0	0	0	0	0	0	0	0	0	0	0	0	0	0	0.0398192	7410.01	6.99269	5.99635	0.404	203.8	0.136815	1.55452	0	0	0	0	0	22500	10835	26565	0.0623669	0
128	Shangrao	2	2006	0	0	0	0	0	0	0	0	0	0	0	0	0	0	0.0428318	6402.84	9.31724	11.3342	0.4244	302.98	0.151663	1.72427	0	0	0	0	0	36923	3746	15531	0.20228	0
129	Jinan	1	2006	1	0	0	0	0	0	0	2019	0	0	0	1	1	1	0.0349006	32903.9	8.976	48.9174	0.4604	737.86	0.0672634	3.57562	0	0	0	1	0	72833	5059	21132	0.270026	3
130	Qingdao	1	2006	1	0	0	0	0	0	0	2019	0	0	0	0	1	1	0.100944	35162.3	10.2579	76.9424	0.5179	670.59	0.0738443	1.81605	0	0	0	1	0	117978	9412	30447	0.298474	0
131	Zibo	1	2006	0	0	0	0	0	0	0	0	0	0	0	0	1	0	0.027906	33487	9.63034	47.6215	0.6679	700.95	0.0614251	1.26332	0	0	0	1	0	213895	18853	70531	0.239952	0
132	Zaozhuang	1	2006	0	0	0	0	0	0	0	0	0	0	0	0	1	0	0.020834	19026.8	8.6102	20.2376	0.6333	815.19	0.0677635	0.930069	0	0	0	0	0	92107	13536	18325	0.105514	0
133	Dongying	1	2006	0	0	0	0	0	0	0	0	0	0	0	0	1	0	0.0176584	66946.9	15.6568	42.0329	0.8228	229.48	0.0426538	0.881179	0	0	0	1	0	110346	9481	18186	0.258383	4
134	Yantai	1	2006	1	0	0	0	0	0	0	2019	0	0	0	0	1	0	0.0814067	33519.5	16.7893	52.4039	0.5953	472.85	0.0597274	1.31548	0	0	0	1	0	99049	7704	15000	0.177777	5
135	Weifang	1	2006	0	0	0	0	0	0	0	0	0	0	0	0	1	0	0.0418394	17790	13.3969	65.5905	0.5686	534.39	0.0668163	1.42792	0	0	0	1	0	109959	14581	20456	0.211987	4
136	Jining	1	2006	0	0	0	0	0	0	0	0	0	0	0	0	1	0	0.0296118	16782.8	7.17443	39.2666	0.55	725.24	0.0783113	1.18451	0	0	0	0	0	125091	12178	29642	0.0992842	5
137	Tai'an	1	2006	0	0	0	0	0	0	0	0	0	0	0	0	1	0	0.0158635	17062.2	9.28641	24.1311	0.5585	710.77	0.0766642	1.21288	0	0	0	0	0	76752	4193	23288	0.102517	9
138	Weihai	1	2006	0	0	0	0	0	0	0	0	0	0	0	0	1	0	0.086042	49599	16.1532	25.7852	0.6201	438.45	0.0645087	0.998688	0	0	0	1	0	49372	2902	10793	0.234696	12
139	Rizhao	1	2006	0	0	0	0	0	0	0	0	0	0	0	0	1	0	0.0313624	16923	11.6879	16.9653	0.4788	531.83	0.0645846	1.64876	0	0	0	1	0	56331	6703	3374	0.120913	5
140	Linyi	1	2006	0	0	0	0	0	0	0	0	0	0	0	0	1	0	0.0290054	13019.1	8.516	47.5752	0.5223	594.82	0.0705892	1.30157	0	0	0	1	0	78188	8964	19476	0.113092	16
141	Dezhou	1	2006	0	0	0	0	0	0	0	0	0	0	0	0	1	0	0.0179839	16338	13.8192	24.313	0.5518	538.67	0.0633869	1.18785	0	0	0	0	0	151179	18405	39040	0.0933556	4
142	Liaocheng	1	2006	0	0	0	0	0	0	0	0	0	0	0	0	1	0	0.0165806	13875.2	9.11472	21.2104	0.5729	657.28	0.0712902	1.26373	0	0	0	0	0	79326	14230	17722	0.082121	3
143	Binzhou	1	2006	0	0	0	0	0	0	0	0	0	0	0	0	1	0	0.0245414	20250.1	12.7378	31.6014	0.6019	395.09	0.0775765	1.11483	0	0	0	0	0	126198	12545	23104	0.109131	4
144	Heze	1	2006	0	0	0	0	0	0	0	0	0	0	0	0	1	0	0.0204744	6014.08	12.9888	20.9185	0.43	742.33	0.128343	1.65679	0	0	0	0	0	51226	5952	21503	0.0788683	4
145	Zhengzhou	2	2006	1	0	0	0	0	0	0	2016	0	0	0	1	1	0	0.034308	26549.8	9.66597	76.6084	0.5256	928.85	0.0932013	3.12037	0	0	0	1	0	154297	13013	117713	0.292602	1
146	Kaifeng	2	2006	1	0	0	0	0	0	0	2016	0	0	0	0	1	0	0.01528	8720.06	5.06478	14.7297	0.4017	772.7	0.104719	1.23817	0	0	0	1	0	22052	3960	17344	0.0796042	5
147	Luoyang	2	2006	1	0	0	0	0	0	0	2016	0	0	0	0	1	0	0.0226704	18299.9	10.667	31.2311	0.5829	437.1	0.0842235	1.20483	0	0	0	1	0	295548	6145	110323	0.120529	7
148	Pingdingshan	2	2006	0	0	0	0	0	0	0	0	0	0	0	0	1	0	0.0168563	12127.6	5.30877	24.4952	0.6013	644.19	0.100845	1.37894	0	0	0	0	0	133929	6765	45452	0.0951723	15
149	Anyang	2	2006	0	0	0	0	0	0	0	0	0	0	0	0	1	0	0.015869	10610.5	6.43746	25.1615	0.575	746.93	0.0983952	1.40345	0	0	0	0	0	107097	11961	70782	0.0924889	8
150	Hebi	2	2006	0	0	0	0	0	0	0	0	0	0	0	0	1	0	0.0242772	13293	6.21703	8.73893	0.5932	692.21	0.0933467	1.24333	0	0	0	0	0	54542	4742	16303	0.0898558	17
151	Xinxiang	2	2006	0	0	0	0	0	0	0	0	0	0	0	0	1	0	0.0224724	10099.7	8.63571	34.032	0.5153	705.8	0.103	1.61543	0	0	0	0	0	57996	19926	31562	0.109517	12
152	Jiaozuo	2	2006	0	0	0	0	0	0	0	0	0	0	0	0	1	0	0.0238444	17875.9	9.75	23.1636	0.6198	872.34	0.0826483	1.07187	0	0	0	0	0	115400	15089	50308	0.125771	27
153	Puyang	2	2006	0	0	0	0	0	0	0	0	0	0	0	0	1	0	0.0180935	10968.6	5.14119	19.5495	0.6277	891.02	0.0930172	1.13684	0	0	0	0	0	20975	7724	13638	0.0844807	25
154	Xuchang	2	2006	0	0	0	0	0	0	0	0	0	0	0	0	1	0	0.0172203	14037.1	9.63406	18.7358	0.6116	935.83	0.0663778	0.98552	0	0	0	0	0	33696	4571	15861	0.0909842	16
155	Luohe	2	2006	0	0	0	0	0	0	0	0	0	0	0	0	1	0	0.0299275	13038.9	5.76681	9.46154	0.6228	1019.3	0.084292	1.18764	0	0	0	0	0	19479	6673	18234	0.0857208	0
156	Sanmenxia	2	2006	0	0	0	0	0	0	0	0	0	0	0	0	1	0	0.0367386	16653.5	8.51012	11.9559	0.6034	214.39	0.0915778	1.2531	0	0	0	0	0	165108	3446	66381	0.119775	0
157	Nanyang	2	2006	0	0	0	0	0	0	0	0	0	0	0	0	1	0	0.0144423	9974.95	6.71529	22.3903	0.5012	417.34	0.0906538	1.01007	0	0	0	0	0	64181	12590	37586	0.0714495	0
158	Shangqiu	2	2006	0	0	0	0	0	0	0	0	0	0	0	0	1	0	0.013806	6798.84	7.0157	17.464	0.394	818.11	0.113234	1.23906	0	0	0	0	0	65873	3480	43819	0.0606153	5
159	Xinyang	2	2006	0	0	0	0	0	0	0	0	0	0	0	0	1	0	0.0162097	6561.97	8.16422	11.484	0.3804	418.29	0.113564	1.42869	0	0	0	0	0	47271	3550	19021	0.0627792	7
160	Zhoukou	2	2006	0	0	0	0	0	0	0	0	0	0	0	0	1	0	0.017075	5463.48	5.95995	15.7537	0.3972	945.23	0.115933	1.35403	0	0	0	0	0	23145	4165	19367	0.0501886	12
161	Zhumadian	2	2006	0	0	0	0	0	0	0	0	0	0	0	0	1	0	0.0161455	6119.86	5.50027	14.0122	0.385	563.81	0.112758	1.35081	0	0	0	0	0	24426	5058	24296	0.0556047	20
162	Wuhan	2	2006	1	0	0	0	0	0	0	2016	0	0	0	1	0	1	0.0715843	27031.7	7.69835	88.3153	0.4553	964.02	0.0995115	3.22608	0	0	0	1	0	132613	22811	44653	0.34106	30
163	Huangshi	2	2006	0	0	0	0	0	0	0	0	0	0	0	0	0	0	0.057708	14319.2	4.06349	14.0466	0.513	555.01	0.0783784	1.21099	0	0	0	0	0	86160	8018	19559	0.241209	30
164	Shiyan	2	2006	0	0	0	0	0	0	0	0	0	0	0	0	0	0	0.0181545	8823.12	3.65498	11.6088	0.4719	146.33	0.126668	2.24062	0	0	0	0	0	28825	2488	13185	0.0784935	59
165	Yichang	2	2006	1	0	0	0	0	0	0	2016	0	0	0	0	0	0	0.0327484	15541.5	6.93084	18.7095	0.5098	190.15	0.0903149	1.81404	0	0	0	1	0	40512	9991	27971	0.12491	63
166	Xiangyang	2	2006	1	0	0	0	0	0	0	2016	0	0	0	0	0	0	0.0209615	10560.8	4.3544	19.5672	0.3998	293.45	0.0840882	1.40989	0	0	0	0	0	83868	11911	24534	0.0469848	56
167	Ezhou	2	2006	0	0	0	0	0	0	0	0	0	0	0	0	0	0	0.0414127	14797.4	4.1931	9.57522	0.4737	707.71	0.0804966	1.11026	0	0	0	0	0	41880	3030	19463	0.0487495	68
168	Jingmen	2	2006	0	0	0	0	0	0	0	0	0	0	0	0	0	0	0.0303221	10761.5	5.12294	11.0373	0.3625	237.74	0.0834949	1.37407	0	0	0	1	0	57925	7690	35596	0.0392862	58
169	Xiaogan	2	2006	0	0	0	0	0	0	0	0	0	0	0	0	0	0	0.0288096	7831.32	3.19173	12.8949	0.3758	577.61	0.103638	1.49961	0	0	0	0	0	48319	6437	24074	0.0301593	1
170	Jingzhou	2	2006	0	0	0	0	0	0	0	0	0	0	0	0	0	0	0.025901	6149.7	3.68046	14.8566	0.3164	455.54	0.0978369	1.78241	0	0	0	0	0	36280	5616	19579	0.0960609	2
171	Huanggang	2	2006	0	0	0	0	0	0	0	0	0	0	0	0	0	0	0.0292005	4860.45	5.25859	13.3046	0.3094	417.83	0.13205	1.71063	0	0	0	0	0	11184	3666	5016	0.0618032	1
172	Xianning	2	2006	0	0	0	0	0	0	0	0	0	0	0	0	0	0	0.03103	7580.89	4.62239	6.94901	0.3853	285.73	0.119701	1.20756	0	0	0	0	0	32259	2763	15987	0.0764321	1
173	Suizhou	2	2006	0	0	0	0	0	0	0	0	0	0	0	0	0	0	0.0175179	8862	5.64889	4.3361	0.4181	261.14	0.0828104	1.24347	0	0	0	0	0	11075	1569	7133	0.0283854	1
174	Changsha	2	2006	0	0	0	0	0	0	0	0	0	0	0	1	0	0	0.0632905	25298.6	12.6356	60.348	0.4225	533.89	0.0929357	2.91241	0	0	0	1	0	48340	4377	32288	0.565138	1
175	Zhuzhou	2	2006	0	0	0	0	0	0	0	0	0	0	0	0	0	0	0.0355302	14941.2	6.01611	16.417	0.5048	334.66	0.0877709	1.33314	0	0	0	0	0	80841	8508	45248	0.301819	2
176	Xiangtan	2	2006	0	0	0	0	0	0	0	0	0	0	0	0	0	0	0.0451865	13972.9	7.47532	13.5741	0.4333	581.54	0.0937777	1.44062	0	0	0	1	0	79030	11133	50524	0.287128	10
177	Hengyang	2	2006	0	0	0	0	0	0	0	0	0	0	0	0	0	0	0.0342106	9092.54	3.64831	14.0387	0.3797	474.53	0.0985051	1.45441	0	0	0	1	0	74965	6779	33931	0.10029	3
178	Shaoyang	2	2006	0	0	0	0	0	0	0	0	0	0	0	0	0	0	0.0226533	5520.44	5.33841	8.83053	0.2811	358.32	0.146644	1.59933	0	0	0	0	0	27190	7635	36197	0.0587357	11
179	Yueyang	2	2006	0	0	0	0	0	0	0	0	0	0	0	0	0	0	0.0178413	12956.7	7.02868	18.3648	0.4636	357.06	0.0827006	0.913828	0	0	0	1	0	69992	11044	18203	0.14559	19
180	Changde	2	2006	0	0	0	0	0	0	0	0	0	0	0	0	0	0	0.0266774	12058.9	5.90452	18.3879	0.4018	334.11	0.0893681	1.00918	0	0	0	0	0	58123	12504	28268	0.095123	5
181	Zhangjiajie	2	2006	0	0	0	0	0	0	0	0	0	0	0	0	0	0	0.0177066	7844.89	6.56563	3.80153	0.2547	169.66	0.14923	1.52558	0	0	0	0	0	8415	526	5244	0.192903	14
182	Yiyang	2	2006	0	0	0	0	0	0	0	0	0	0	0	0	0	0	0.0197949	7306.95	5.28278	6.85126	0.2856	381.26	0.134885	1.38678	0	0	0	0	0	74107	6100	29319	0.0798147	16
183	Chenzhou	2	2006	0	0	0	0	0	0	0	0	0	0	0	0	0	0	0.0490466	11316.6	8.07427	14.1375	0.4744	238.82	0.113947	1.16227	0	0	0	1	0	59664	6192	43299	0.0399594	24
184	Yongzhou	2	2006	0	0	0	0	0	0	0	0	0	0	0	0	0	0	0.0531831	7325.93	6.38932	10.7295	0.2618	257.34	0.127338	1.33445	0	0	0	0	0	20194	4109	28831	0.0225439	19
185	Huaihua	2	2006	0	0	0	0	0	0	0	0	0	0	0	0	0	0	0.0145719	6649.66	4.16731	8.66982	0.3089	181	0.15188	1.50866	0	0	0	0	0	54648	5777	16456	0.125062	32
186	Loudi	2	2006	0	0	0	0	0	0	0	0	0	0	0	0	0	0	0.0300407	8435.26	4.6278	9.00232	0.4616	507.63	0.102298	1.42884	0	0	0	0	0	91904	14830	46725	0.0922038	49
187	Guangzhou	1	2006	0	0	0	0	0	0	0	0	0	0	0	1	0	1	0.048369	57048.8	7.32011	54.3542	0.3968	1023.24	0.0834383	3.40198	0	0	0	1	0	124765	21103	16175	1.02717	28
188	Shaoguan	1	2006	0	0	0	0	0	0	0	0	0	0	0	0	0	0	0.0337688	12377.1	5.55556	13.0685	0.4248	174.23	0.120392	1.77805	0	0	0	0	0	45770	10737	17020	0.123347	59
189	Shenzhen	1	2006	1	0	0	0	0	0	0	2015	0	0	0	1	0	1	0.0548259	62789.8	6.11439	40.0864	0.5319	1007.83	0.0982914	2.80306	0	0	0	1	0	42380	9204	4009	6.76048	80
190	Zhuhai	1	2006	1	0	0	0	0	0	0	2015	0	0	0	0	0	0	0.0978675	47180.5	4.41655	14.3072	0.5342	548.82	0.0942755	2.03354	0	0	0	1	0	29509	5446	4692	2.55648	104
191	Shantou	1	2006	0	0	0	0	0	0	0	0	0	0	0	0	0	0	0.0250921	13445.8	5.13372	17.726	0.5102	2399.95	0.0812696	1.98892	0	0	0	1	0	15736	5219	5379	0.28268	103
192	Foshan	1	2006	0	0	0	0	0	0	0	0	0	0	0	0	0	0	0.0409544	45414.8	15.4741	41.6814	0.604	932.81	0.0599017	2.28699	0	0	0	0	0	133704	29042	22244	0.80975	121
193	Jiangmen	1	2006	0	0	0	0	0	0	0	0	0	0	0	0	0	0	0.0673833	20736.5	6.61611	20.2639	0.5282	405.97	0.0673089	1.91631	0	0	0	0	0	37092	14384	19012	0.686138	167
194	Zhanjiang	1	2006	0	0	0	0	0	0	0	0	0	0	0	0	0	0	0.0154734	10401.7	4.69266	10.7336	0.451	590.59	0.0907265	1.49582	0	0	0	1	0	43884	5898	12297	0.275742	217
195	Maoming	1	2006	0	0	0	0	0	0	0	0	0	0	0	0	0	0	0.0125613	14184.4	4.99217	9.47451	0.3793	612.31	0.0612979	0.863067	0	0	0	0	0	43947	7063	13906	0.0423636	186
196	Zhaoqing	1	2006	0	0	0	0	0	0	0	0	0	0	0	0	0	0	0.113769	12649.3	7.37365	9.01784	0.2517	272.38	0.0948243	1.54949	0	0	0	0	0	23433	10480	7232	0.141142	181
197	Huizhou	1	2006	0	0	0	0	0	0	0	0	0	0	0	0	0	0	0.0991157	22641.4	4.10204	24.7677	0.5706	274.61	0.0706258	1.48399	0	0	0	0	0	12203	8727	1902	0.427462	0
198	Meizhou	1	2006	0	0	0	0	0	0	0	0	0	0	0	0	0	0	0.0287286	7664.97	5.1071	5.69071	0.4151	316.33	0.16375	1.93709	0	0	0	1	0	33931	4835	10974	0.0943858	2
199	Shanwei	1	2006	0	0	0	0	0	0	0	0	0	0	0	0	0	0	0.056764	7984.12	9.15037	6.64574	0.3973	613.22	0.098726	0.951423	0	0	0	0	0	2723	4234	316	0.284267	0
200	Heyuan	1	2006	0	0	0	0	0	0	0	0	0	0	0	0	0	0	0.0818343	8584.44	7.45285	4.55844	0.3936	215.63	0.173488	1.38407	0	0	0	0	0	6419	3097	10180	0.0916549	3
201	Yangjiang	1	2006	0	0	0	0	0	0	0	0	0	0	0	0	0	0	0.0349688	13182.7	5.26397	5.46417	0.3725	342.65	0.0833597	1.1435	0	0	0	0	0	5906	2204	10387	0.142211	1
202	Qingyuan	1	2006	0	0	0	0	0	0	0	0	0	0	0	0	0	0	0.0699507	10841.1	11.7418	9.96659	0.3926	207.82	0.11463	1.52902	0	0	0	0	0	20149	5108	4241	0.149196	5
203	Dongguan	1	2006	0	0	0	0	0	0	0	0	0	0	0	0	0	0	0.0648718	35683.1	30.3182	46.5661	0.5667	682.8	0.0563088	1.9403	0	0	0	1	0	138383	91260	23983	2.98856	2
204	Zhongshan	1	2006	0	0	0	0	0	0	0	0	0	0	0	0	0	0	0.065324	38024.7	12.2491	25.364	0.6128	790.33	0.0621005	1.83261	0	0	0	0	0	27444	14477	7925	0.977231	2
205	Chaozhou	1	2006	0	0	0	0	0	0	0	0	0	0	0	0	0	0	0.0264501	11808.5	7.94937	7.83941	0.53	809.36	0.0798122	1.55102	0	0	0	0	0	3934	3308	1214	0.188332	4
206	Jieyang	1	2006	0	0	0	0	0	0	0	0	0	0	0	0	0	0	0.028998	7780.69	6.65672	11.5575	0.484	1190.74	0.0794221	1.51033	0	0	0	0	0	5342	4550	702	0.174727	22
207	Yunfu	1	2006	0	0	0	0	0	0	0	0	0	0	0	0	0	0	0.0289306	9430.68	6.85264	3.97158	0.3449	343	0.116426	1.44732	0	0	0	0	0	23551	3354	3483	0.247082	20
208	Nanning	3	2006	1	0	0	0	0	0	0	2018	0	0	0	1	0	0	0.0237202	11817.5	6.44912	27.3039	0.3196	303.86	0.106968	3.73259	0	0	0	1	0	65963	14306	50871	0.176108	9
209	Liuzhou	3	2006	0	0	0	0	0	0	0	0	0	0	0	0	0	0	0.0180738	15690.7	4.75616	15.0593	0.5361	193.65	0.100605	1.66365	0	0	0	0	0	82891	19466	30347	0.210888	16
210	Guilin	3	2006	0	0	0	0	0	0	0	0	0	0	0	0	0	0	0.0188554	11038.2	7.41946	11.7056	0.3936	179.54	0.106752	1.54939	0	0	0	0	0	54908	4896	16367	0.119244	17
211	Wuzhou	3	2006	0	0	0	0	0	0	0	0	0	0	0	0	0	0	0.0481173	7967.84	7.18549	4.85044	0.3883	244.85	0.125145	1.27512	0	0	0	0	0	40088	6902	20073	0.228166	2
212	Beihai	3	2006	0	0	0	0	0	0	0	0	0	0	0	0	0	0	0.0328524	11981.1	8.05875	8.07753	0.3778	455.68	0.12548	1.63149	0	0	0	0	0	27328	1932	11234	0.375781	0
213	Fangchenggang	3	2006	0	0	0	0	0	0	0	0	0	0	0	0	0	0	0.0431035	13347.2	9.75441	2.78649	0.3713	133	0.116415	1.27842	0	0	0	0	0	13131	2760	7751	0.177804	0
214	Qinzhou	3	2006	1	0	0	0	0	0	0	2019	0	0	0	0	0	0	0.0333066	6425.45	8.8927	5.23895	0.3166	321.46	0.101625	1.0538	0	0	0	0	0	23534	4780	15895	0.144891	0
215	Guigang	3	2006	0	0	0	0	0	0	0	0	0	0	0	0	0	0	0.0241584	5051.21	9.27167	5.48362	0.3384	451.53	0.103042	1.33101	0	0	0	0	0	62071	15223	55857	0.16349	0
216	Yulin	3	2006	0	0	0	0	0	0	0	0	0	0	0	0	0	0	0.0168509	6245.53	6.57029	9.76874	0.3391	474.61	0.100214	1.28198	0	0	0	0	0	77109	5753	54876	0.193033	0
217	Baise	3	2006	0	0	0	0	0	0	0	0	0	0	0	0	0	0	0.0112496	7142.4	12.73	7.99438	0.4416	104.64	0.165443	1.21971	0	0	0	0	0	105576	4655	46336	0.189077	0
218	Hezhou	3	2006	0	0	0	0	0	0	0	0	0	0	0	0	0	0	0.014712	8069.1	11.9201	2.73441	0.4338	180.94	0.115146	0.904215	0	0	0	0	0	22420	3355	18109	0.191347	4
219	Hechi	3	2006	0	0	0	0	0	0	0	0	0	0	0	0	0	0	0.0131613	5830.55	9.84847	5.17587	0.3676	116.14	0.173727	1.3735	0	0	0	0	0	66720	21157	6287	0.221006	5
220	Lai bin	3	2006	0	0	0	0	0	0	0	0	0	0	0	0	0	0	0.0107014	7440.75	6.36106	3.73125	0.3861	184.64	0.12526	0.930547	0	0	0	0	0	260605	70962	120056	0.0466599	5
221	Chongzuo	3	2006	1	0	0	0	0	0	0	2019	0	0	0	0	0	0	0.0322973	7563.71	4.9162	2.93655	0.2887	134.4	0.143132	1.0593	0	0	0	0	0	18175	6189	16866	0.199532	3
222	Haikou	1	2006	1	0	0	0	0	0	0	2018	0	0	0	1	0	0	0.111673	18063.9	1.60424	12.9388	0.2759	766.56	0.0920969	5.06867	0	0	0	1	0	174	557	276	0.755126	3
223	Sanya	1	2006	1	0	0	0	0	0	0	2018	0	0	0	0	0	0	0.0902573	19066.6	9.64191	6.25037	0.2552	273.73	0.112826	2.16253	0	0	0	0	0	385	22	171	0.342852	2
224	Chongqing	3	2006	1	0	0	0	0	0	0	2016	0	0	1	1	0	0	0.0258908	11262.4	9.97428	90.0308	0.4101	390.06	0.170197	2.8377	0	0	0	1	0	672851	67243	128323	0.21873	1
225	Chengdu	3	2006	1	0	0	0	0	0	0	2016	0	0	0	1	0	1	0.0635113	22757.1	12.1944	78.9637	0.4245	890.56	0.0917091	3.31459	0	0	0	1	0	87264	24247	55000	0.323241	0
226	Zigong	3	2006	1	0	0	0	0	0	0	2016	0	0	0	0	0	0	0.0116666	10288.7	3.45136	3.18601	0.4281	731.65	0.101552	1.31639	0	0	0	0	0	35171	2522	9931	0.0852528	1
227	Panzhihua	3	2006	1	0	0	0	0	0	0	2016	0	0	0	0	0	0	0.0121271	23089.8	6.05673	11.6267	0.694	146.52	0.13879	1.64603	0	0	0	0	0	106415	1639	11923	0.280931	0
228	Luzhou	3	2006	1	0	0	0	0	0	0	2016	0	0	0	0	0	0	0.0147573	7069.17	4.57729	3.32902	0.3858	395.28	0.129485	1.61433	0	0	0	0	0	31602	10430	12981	0.0732174	3
229	Deyang	3	2006	0	0	0	0	0	0	0	0	0	0	0	0	0	0	0.0189815	12725.2	4.99294	15.141	0.5117	644.61	0.087563	1.42228	0	0	0	0	0	22061	5395	7965	0.115966	3
230	Mianyang	3	2006	0	0	0	0	0	0	0	0	0	0	0	0	0	0	0.0306132	9531.03	5.13661	15.4457	0.4082	262.89	0.112966	1.73624	0	0	0	1	0	72034	9014	17197	0.10199	2
231	Guangyuan	3	2006	0	0	0	0	0	0	0	0	0	0	0	0	0	0	0.0105507	5515.02	5.76394	4.3991	0.2944	187.57	0.217086	1.96228	0	0	0	0	0	35000	4287	22700	0.0712279	10
232	Suining	3	2006	0	0	0	0	0	0	0	0	0	0	0	0	0	0	0.0211468	6113.53	5.42108	6.49575	0.3611	708.71	0.132419	1.55181	0	0	0	0	0	8410	2715	1858	0.0575869	5
233	Neijiang	3	2006	1	0	0	0	0	0	0	2016	0	0	0	0	0	0	0.0115293	6869.36	3.52157	4.81756	0.4391	783.75	0.123912	1.48314	0	0	0	0	0	138465	6389	43719	0.0671789	8
234	Leshan	3	2006	1	0	0	0	0	0	0	2016	0	0	0	0	0	0	0.0192785	9835.72	5.09057	6.07356	0.5239	272.98	0.121383	1.68766	0	0	0	0	0	74348	7782	40722	0.123347	17
235	Nanchong	3	2006	0	0	0	0	0	0	0	0	0	0	0	0	0	0	0.0160986	5771.78	6.02998	10.2426	0.3374	588.16	0.16901	1.8582	0	0	0	0	0	7202	1417	5228	0.0919371	17
236	Meishan	3	2006	0	0	0	0	0	0	0	0	0	0	0	0	0	0	0.0152288	8319.54	11.8094	4.76595	0.4615	475.93	0.115809	1.44477	0	0	0	0	0	22744	9972	14224	0.0785243	11
237	Yibin	3	2006	1	0	0	0	0	0	0	2016	0	0	0	0	0	0	0.0121993	8643.21	5.46079	3.78043	0.4877	393.86	0.130549	1.42694	0	0	0	1	0	135489	11913	24184	0.0784806	13
238	Guang'an	3	2006	0	0	0	0	0	0	0	0	0	0	0	0	0	0	0.0105813	6765.39	11.3791	6.70529	0.3718	721.22	0.127576	1.57329	0	0	0	0	0	31169	2421	85729	0.0447414	8
239	Dazhou	3	2006	0	0	0	0	0	0	0	0	0	0	0	0	0	0	0.0106172	6375.72	8.01966	7.29536	0.3377	389.55	0.146893	1.55193	0	0	0	0	0	104691	3852	68272	0.0644854	0
240	Ya'an	3	2006	0	0	0	0	0	0	0	0	0	0	0	0	0	0	0.0106852	8885.51	11.0911	1.57497	0.4496	100.37	0.157983	2.02675	0	0	0	0	0	2724	2101	3217	0.0851259	0
241	Bazhong	3	2006	0	0	0	0	0	0	0	0	0	0	0	0	0	0	0.0102565	4253.8	4.08065	1.65394	0.1871	301.15	0.230909	1.50617	0	0	0	0	0	10610	735	15677	0.0563998	0
242	Ziyang	3	2006	0	0	0	0	0	0	0	0	0	0	0	0	0	0	0.0109218	6373.01	6.11648	4.27848	0.3641	614.67	0.12399	1.33724	0	0	0	0	0	20648	3383	12471	0.0452458	0
243	Guiyang	3	2006	0	0	0	0	0	0	0	0	0	0	0	1	0	0	0.0192692	15392.3	6.10154	76.5906	0.4745	441.27	0.146355	4.47353	0	0	0	1	0	107289	3946	29071	0.253869	1
244	Liupanshui	3	2006	0	0	0	0	0	0	0	0	0	0	0	0	0	0	0.0107849	7561	7.24485	31.6589	0.5689	301.49	0.13745	1.55388	0	0	0	0	0	139969	2680	47146	0.0831382	3
245	Zunyi	3	2006	0	0	0	0	0	0	0	0	0	0	0	0	0	0	0.0102729	5640.69	6.29152	38.3254	0.3945	238.05	0.156721	1.69415	0	0	0	1	0	13402	1318	12419	0.0703337	4
246	Anshun	3	2006	0	0	0	0	0	0	0	0	0	0	0	0	0	0	0.0120294	4219.44	3.33409	23.0669	0.3857	281.71	0.249837	2.32529	0	0	0	0	0	101519	651	5623	0.0699163	3
247	Kunming	3	2006	1	0	0	0	0	0	0	2019	0	0	0	1	0	0	0.0238222	17607.4	7.26714	66.995	0.4491	244.78	0.110725	4.35865	0	0	0	1	0	103273	4708	14001	0.339413	2
248	Qujing	3	2006	0	0	0	0	0	0	0	0	0	0	0	0	0	0	0.0129982	8546.47	10.7397	25.3178	0.5042	205.82	0.128658	1.51095	0	0	0	0	0	79335	3112	55912	0.0619262	8
249	Yuxi	3	2006	0	0	0	0	0	0	0	0	0	0	0	0	0	0	0.0129463	16937.4	8.02713	23.4545	0.584	137.8	0.117677	1.61662	0	0	0	0	0	14700	1808	2745	0.214238	7
250	Baoshan	3	2006	0	0	0	0	0	0	0	0	0	0	0	0	0	0	0.0123123	5009.62	7.07535	9.62321	0.2449	124.41	0.20822	1.93991	0	0	0	0	0	7322	3193	1831	0.0718385	7
251	Zhaotong	3	2006	0	0	0	0	0	0	0	0	0	0	0	0	0	0	0.0106316	3469.94	7.08519	5.96511	0.3771	239.22	0.248399	1.65652	0	0	0	0	0	9116	1086	5798	0.0396929	6
252	Lijiang	3	2006	0	0	0	0	0	0	0	0	0	0	0	0	0	0	0.0302206	5252.83	11.1632	5.25876	0.2787	54.39	0.31847	3.00768	0	0	0	0	0	4326	143	1387	0.0411391	0
253	Pu'er	3	2006	0	0	0	0	0	0	0	0	0	0	0	0	0	0	0.0228259	4387.6	5.80975	7.30618	0.2798	53.05	0.300315	2.18457	0	0	0	0	0	10456	2433	2533	0.0321356	0
254	Lincang	3	2006	0	0	0	0	0	0	0	0	0	0	0	0	0	0	0.013512	4367.71	5.40236	6.27015	0.3077	90.16	0.255366	1.62838	0	0	0	0	0	3647	2097	896	0.0565744	0
255	Xi'an	3	2006	1	0	0	0	0	0	0	2016	0	0	0	1	1	1	0.0595306	16354.3	7.6217	40.8753	0.4248	745.06	0.080899	4.35029	0	0	0	1	0	91674	19069	38345	0.303393	0
256	Tongchuan	3	2006	0	0	0	0	0	0	0	0	0	0	0	0	1	0	0.0204472	9099.78	4.20375	2.86769	0.5198	293.37	0.147241	2.02421	0	0	0	0	0	7850	347	2844	0.162842	1
257	Baoji	3	2006	0	0	0	0	0	0	0	0	0	0	0	0	1	0	0.0137358	11473	6.59968	7.60579	0.5781	204.59	0.077386	1.64465	0	0	0	0	0	83710	7786	15115	0.0979475	1
258	Xianyang	3	2006	0	0	0	0	0	0	0	0	0	0	0	0	1	0	0.0145051	8804.14	6.57829	16.3492	0.4452	490.08	0.0851305	1.55995	0	0	0	0	0	125751	6903	32049	0.0896801	0
259	Weinan	3	2006	0	0	0	0	0	0	0	0	0	0	0	0	1	0	0.0146478	5792.58	3.39232	13.5595	0.4619	412.34	0.116025	2.10486	0	0	0	0	0	333224	4882	82518	0.0834365	0
260	Y an'an	3	2006	0	0	0	0	0	0	0	0	0	0	0	0	1	0	0.0101619	19329.7	8.85794	19.3578	0.7695	58.07	0.183383	1.31574	0	0	0	0	0	12799	1080	6753	0.060341	2
261	Hanzhong	3	2006	0	0	0	0	0	0	0	0	0	0	0	0	1	0	0.0106945	6391.09	3.4501	4.62737	0.3947	138.96	0.132161	2.16946	0	0	0	0	0	44637	2696	28967	0.0580189	2
262	Yulin	3	2006	0	0	0	0	0	0	0	0	0	0	0	0	1	0	0.0113133	12035.4	13.1933	20.2877	0.6244	81.06	0.149209	1.76767	0	0	0	0	0	74323	1321	47814	0.0417441	4
263	Ankang	3	2006	0	0	0	0	0	0	0	0	0	0	0	0	1	0	0.0113537	5365.84	5.60302	1.85837	0.2869	126.29	0.157976	1.94066	0	0	0	0	0	4937	530	4738	0.0646828	6
264	Shangluo	3	2006	0	0	0	0	0	0	0	0	0	0	0	0	1	0	0.0171646	4339.69	6.03535	1.2944	0.3523	125.82	0.177819	2.09768	0	0	0	0	0	7754	1908	5276	0.0257489	0
265	Lanzhou	3	2006	0	0	0	0	0	0	0	0	0	0	0	1	1	0	0.0187063	18460.8	4.70063	30.7282	0.4409	239.69	0.0988802	4.3924	0	0	0	1	0	69947	3725	12199	0.284972	2
266	Jiayuguan	3	2006	0	0	0	0	0	0	0	0	0	0	0	0	1	0	0.0113575	46048.6	11.0184	5.40501	0.7888	60	0.0584174	1.89829	0	0	0	0	0	18985	2460	6860	0.333445	0
267	Jinchang	3	2006	0	0	0	0	0	0	0	0	0	0	0	0	1	0	0.0108776	29641	5.90035	4.68345	0.7722	52.64	0.0750811	1.3296	0	0	0	0	0	97763	1697	18975	0.115201	0
268	Baiyin	3	2006	0	0	0	0	0	0	0	0	0	0	0	0	1	0	0.0107622	9100.68	4.16027	8.40846	0.5052	82.49	0.130118	1.41844	0	0	0	0	0	138401	1244	13232	0.100099	1
269	Tianshui	3	2006	0	0	0	0	0	0	0	0	0	0	0	0	1	0	0.0109821	4283.63	4.03186	5.24284	0.3834	245.38	0.223725	1.6668	0	0	0	0	0	5414	486	7275	0.0233897	0
270	Wuwei	3	2006	0	0	0	0	0	0	0	0	0	0	0	0	1	0	0.0102466	7805.1	7.35686	4.33178	0.321	56.33	0.13599	1.28067	0	0	0	0	0	3122	630	2910	0.0775062	4
271	Zhangye	3	2006	0	0	0	0	0	0	0	0	0	0	0	0	1	0	0.0104027	9011.18	6.49568	3.61326	0.3304	30.33	0.159124	1.52072	0	0	0	0	0	11790	970	4915	0.0874397	0
272	Pingliang	3	2006	0	0	0	0	0	0	0	0	0	0	0	0	1	0	0.0131737	5191.35	5.17956	4.61482	0.09	201.86	0.219915	2.12568	0	0	0	0	0	45000	786	6200	0.0351627	4
273	Jiuquan	3	2006	0	0	0	0	0	0	0	0	0	0	0	0	1	0	0.0194146	15935.7	8.56934	9.31466	0.4274	4.7	0.115975	2.01102	0	0	0	0	0	12400	742	2699	0.192051	5
274	Qingyang	3	2006	0	0	0	0	0	0	0	0	0	0	0	0	1	0	0.0108225	6175.01	8.84664	7.61827	0.5427	92.86	0.224068	1.28548	0	0	0	0	0	3150	197	2368	0.0715547	7
275	Dingxi	3	2006	0	0	0	0	0	0	0	0	0	0	0	0	1	0	0.0106216	2501.65	3.98433	3.51851	0.182	144.13	0.347305	1.99207	0	0	0	0	0	1989	721	1740	0.036098	11
276	Longnan	3	2006	0	0	0	0	0	0	0	0	0	0	0	0	1	0	0.010162	3092.93	3.02151	1.92537	0.2915	98.2	0.331985	2.01105	0	0	0	0	0	7442	651	1222	0.0364957	8
277	Xining	3	2006	0	0	0	0	0	0	0	0	0	0	0	1	1	0	0.101262	12048.1	5.6742	14.3273	0.4571	277.53	0.121821	4.39022	0	0	0	1	0	72797	4358	22799	0.269973	12
278	Yinchuan	3	2006	0	0	0	0	0	0	0	0	0	0	0	1	1	0	0.0176653	21246.4	7.0534	46.8427	0.4508	157.78	0.107739	4.11416	0	0	0	1	0	15131	5187	4535	0.390136	17
279	Shizuishan	3	2006	0	0	0	0	0	0	0	0	0	0	0	0	1	0	0.0106573	16150	9.47391	18.4122	0.628	137.5	0.138024	2.10729	0	0	0	0	0	130225	3335	41943	0.216504	8
280	Wuzhong	3	2006	0	0	0	0	0	0	0	0	0	0	0	0	1	0	0.0105331	8591.67	6.26315	12.7918	0.5017	62.6	0.227195	1.90308	0	0	0	0	0	11248	6593	19834	0.0912408	11
281	Guyuan	3	2006	0	0	0	0	0	0	0	0	0	0	0	0	1	0	0.0100307	3130.9	6.32747	5.46141	0.1916	134	0.424313	1.58448	0	0	0	0	0	679	386	1650	0.0275841	4
282	Zhongwei	3	2006	0	0	0	0	0	0	0	0	0	0	0	0	1	0	0.0100213	6551.12	11.7642	10.7215	0.3589	61.93	0.193187	2.0527	0	0	0	0	0	59455	5476	28417	0.0760953	0
283	Urumqi	3	2006	0	0	0	0	0	0	0	0	0	0	0	1	1	0	0.0163331	25550.8	4.27697	49.7075	0.3711	185.17	0.0757054	4.17404	0	0	0	1	0	118666	4848	47066	0.511286	1
284	Karamay	3	2006	0	0	0	0	0	0	0	0	0	0	0	0	1	0	0.0128973	86799.1	12.3925	28.3506	0.8846	33.85	0.0734676	0.676527	0	0	0	0	0	23793	1557	4344	0.291196	1
1	Beijing	1	2007	0	0	0	0	0	0	0	0	0	0	1	1	1	0	0.051183	50515.8	6.26897	102.89	0.2784	739.3	0.176355	5.49937	0	0	0	1	0	82909	8367	20534	1.78117	5
2	Tianjin	1	2007	1	0	0	0	0	0	0	2015	0	0	1	1	0	0	0.0894632	40029.7	10.2642	103.447	0.5708	815.56	0.133519	2.92767	0	0	0	1	0	224775	20433	62714	1.01693	9
3	Shijiazhuang	1	2007	1	0	0	0	0	0	0	2019	0	0	0	1	1	0	0.020538	21040.7	13.862	64.4591	0.4835	602.63	0.0691183	2.1903	0	0	0	1	0	197227	20957	78295	0.23512	7
4	Tangshan	1	2007	1	0	0	0	0	0	0	2019	0	0	0	0	1	0	0.0275722	32776.6	11.5681	95.0152	0.5802	537.9	0.0694188	1.26045	0	0	0	0	0	287076	29365	130350	0.199603	7
5	Qinhuangdao	1	2007	0	0	0	0	0	0	0	0	0	0	0	0	1	0	0.0478332	20248.3	7.73063	27.5859	0.3776	376.59	0.105832	1.96625	0	0	0	1	0	54993	4788	10177	0.219733	13
6	Handan	1	2007	0	0	0	0	0	0	0	0	0	0	0	0	1	0	0.0178573	15974.7	12.0695	62.4117	0.521	743.13	0.0810312	1.27196	0	0	0	0	0	191039	9921	70453	0.110636	14
7	Xingtai	1	2007	0	0	0	0	0	0	0	0	0	0	0	0	1	0	0.0228596	11263.7	13.5935	37.5071	0.5795	556.37	0.0935485	1.52427	0	0	0	0	0	121929	9983	47998	0.105883	14
8	Baoding	1	2007	1	0	0	0	0	0	0	2019	0	0	0	0	1	0	0.0196362	11025	8.53687	65.8827	0.4895	545.78	0.0952161	1.67518	0	0	0	0	0	67089	12451	20839	0.148614	11
9	Zhangjiakou	1	2007	0	0	0	0	0	0	0	0	0	0	0	0	1	0	0.0163617	11734.1	7.47857	26.5478	0.4437	123.99	0.162887	2.09691	0	0	0	0	0	159865	6880	23305	0.127861	11
10	Chengde	1	2007	0	0	0	0	0	0	0	0	0	0	0	0	1	0	0.0115248	14213.7	10.6845	10.8187	0.5246	92.77	0.137384	1.65432	0	0	0	0	0	86825	7985	30564	0.138308	12
11	Cangzhou	1	2007	0	0	0	0	0	0	0	0	0	0	0	0	1	0	0.0181085	18404	11.6963	56.3854	0.5338	498.26	0.0686342	1.07322	0	0	0	0	0	26827	7006	11350	0.144081	0
12	Langfang	1	2007	1	0	0	0	0	0	0	2019	0	0	0	0	1	0	0.0398867	19022	22.9534	64.6826	0.5585	625.07	0.0952232	1.84518	0	0	0	1	0	43125	5706	6977	0.248414	0
13	Hengshui	1	2007	0	0	0	0	0	0	0	0	0	0	0	0	1	0	0.0172719	11397.4	8.01776	17.729	0.5188	484.61	0.0995387	1.74263	0	0	0	0	0	58421	6267	33879	0.116282	0
14	Taiyuan	2	2007	0	0	0	0	0	0	0	0	0	0	0	1	1	0	0.0244416	31571.9	6.1648	48.7499	0.4692	510.28	0.124151	4.88344	0	0	0	1	0	106650	2625	46309	0.421	0
15	Datong	2	2007	0	0	0	0	0	0	0	0	0	0	0	0	1	0	0.0199472	13522.9	4.00091	32.2706	0.5223	219.03	0.151925	2.80195	0	0	0	0	0	102202	4445	83320	0.175347	1
16	Yangquan	2	2007	0	0	0	0	0	0	0	0	0	0	0	0	1	0	0.0198765	18086.3	4.76185	13.9349	0.5938	280.61	0.122672	2.30566	0	0	0	0	0	100949	744	57765	0.254292	1
17	Changzhi	2	2007	0	0	0	0	0	0	0	0	0	0	0	0	1	0	0.031662	14656.4	5.41671	37.1737	0.5869	233.02	0.143182	1.95418	0	0	0	0	0	110658	3514	84398	0.318083	0
18	Jincheng	2	2007	0	0	0	0	0	0	0	0	0	0	0	0	1	0	0.0684519	16293.2	7.49097	28.0254	0.6462	235.99	0.128703	2.51317	0	0	0	0	0	95410	5669	60386	0.358658	1
19	Shuozhou	2	2007	0	0	0	0	0	0	0	0	0	0	0	0	1	0	0.0192271	18944.7	9.65402	19.1142	0.6192	138.17	0.132806	1.4823	0	0	0	0	0	135000	2695	35520	0.30653	3
20	Jinzhong	2	2007	0	0	0	0	0	0	0	0	0	0	0	0	1	0	0.0192972	13154.9	7.63128	37.2583	0.5438	191.34	0.153353	1.98811	0	0	0	0	0	103584	1659	37558	0.292781	5
21	Yuncheng	2	2007	0	0	0	0	0	0	0	0	0	0	0	0	1	0	0.0125408	10686.6	7.48886	28.9015	0.5615	356.07	0.116621	1.71088	0	0	0	0	0	111979	9205	60224	0.124144	5
22	Xinzhou	2	2007	0	0	0	0	0	0	0	0	0	0	0	0	1	0	0.0101862	7124.66	3.6772	19.2142	0.4481	119.37	0.256478	3.00915	0	0	0	0	0	69629	2244	70864	0.104197	3
23	Linfen	2	2007	0	0	0	0	0	0	0	0	0	0	0	0	1	0	0.0159934	13731.2	5.59353	35.9237	0.6417	210.56	0.137484	1.73129	0	0	0	0	0	76307	3793	105738	0.169562	3
24	Lvliang	2	2007	0	0	0	0	0	0	0	0	0	0	0	0	1	0	0.0311536	12359.9	9.33536	44.3751	0.6742	174.25	0.148639	1.47532	0	0	0	0	0	80188	2896	61832	0.152411	3
25	Hohhot	3	2007	0	0	0	0	0	0	0	0	0	0	0	1	1	0	0.051656	36466	17.5308	58.4567	0.3891	128.22	0.0912817	2.26883	0	0	0	1	0	57615	2977	18184	0.758844	1
26	Baotou	3	2007	0	0	0	0	0	0	0	0	0	0	0	0	1	0	0.0466489	51830.6	22.1043	55.7286	0.542	77.28	0.0895707	1.2258	0	0	0	0	0	163795	4693	49977	0.704562	3
27	Wuhai	3	2007	0	0	0	0	0	0	0	0	0	0	0	0	1	0	0.0111924	34833.5	5.78607	24.2633	0.6359	271.95	0.145864	1.49237	0	0	0	0	0	110431	570	16761	0.28803	2
28	Chifeng	3	2007	0	0	0	0	0	0	0	0	0	0	0	0	1	0	0.0135344	11691.6	11.5801	31.9473	0.4119	49.94	0.199529	1.31317	0	0	0	0	0	200917	1913	37261	0.139572	1
29	Tongliao	3	2007	0	0	0	0	0	0	0	0	0	0	0	0	1	0	0.0162115	16448.6	13.6021	26.2532	0.3871	53.11	0.14138	0.887471	0	0	0	0	0	78831	2590	14580	0.104008	0
30	Erdos	3	2007	0	0	0	0	0	0	0	0	0	0	0	0	1	0	0.0561094	65235.5	47.4512	60.2481	0.5496	16.6	0.102702	0.856469	0	0	0	1	0	250540	2934	97011	0.249119	1
31	Hulunbuir	3	2007	0	0	0	0	0	0	0	0	0	0	0	0	1	0	0.0174137	16218.6	6.1463	45.6557	0.3218	10.68	0.190602	1.22462	0	0	0	0	0	83466	4003	21860	0.147463	0
32	Bayannur	3	2007	0	0	0	0	0	0	0	0	0	0	0	0	1	0	0.0189369	17725.3	15.6935	15.3377	0.4493	28.3	0.168199	1.23546	0	0	0	0	0	72884	4753	19440	0.350357	5
33	Ulanqab	3	2007	0	0	0	0	0	0	0	0	0	0	0	0	1	0	0.0134483	13948.2	12.1427	22.1114	0.4359	52.17	0.198542	1.06669	0	0	0	0	0	104840	883	20991	0.0379254	9
34	Shenyang	1	2007	1	0	0	0	0	0	0	2016	0	0	0	1	1	1	0.129083	39561	20.2681	75.8803	0.4521	546.82	0.105452	2.31082	0	0	0	1	0	92684	7369	70939	0.426909	8
35	Dalian	1	2007	1	0	0	0	0	0	0	2016	0	0	0	0	1	1	0.0868192	44810.1	18.3008	64.8648	0.4783	459.83	0.110063	2.3722	0	0	0	1	0	95172	27386	19712	0.424501	7
36	Anshan	1	2007	0	0	0	0	0	0	0	0	0	0	0	0	1	0	0.0246115	33316.4	10.5826	34.884	0.548	378.57	0.0899795	1.3114	0	0	0	0	0	103932	5319	39729	0.23757	7
37	Fushun	1	2007	0	0	0	0	0	0	0	0	0	0	0	0	1	0	0.0195182	21221.2	8.74621	20.9491	0.5558	198.47	0.136284	1.44104	0	0	0	0	0	90494	5647	28925	0.242952	7
38	Benxi	1	2007	0	0	0	0	0	0	0	0	0	0	0	0	1	0	0.0233758	26962.4	5.89635	11.4948	0.603	185.44	0.130401	1.55315	0	0	0	0	0	12355	7752	45932	0.551868	0
39	Dandong	1	2007	0	0	0	0	0	0	0	0	0	0	0	0	1	0	0.034089	16593.5	10.8963	12.0169	0.4387	161.54	0.130085	1.76141	0	0	0	0	0	39629	4239	7946	0.180411	1
40	Jinzhou	1	2007	0	0	0	0	0	0	0	0	0	0	0	0	1	0	0.0300308	15463.5	5.60571	17.0161	0.3966	306.01	0.113852	1.75541	0	0	0	0	0	65296	4056	49510	0.166007	0
41	Yingkou	1	2007	1	0	0	0	0	0	0	2016	0	0	0	0	1	0	0.0273605	21347.9	21.8263	23.8873	0.5451	430.38	0.107454	1.60572	0	0	0	1	0	74330	4914	44721	0.206612	1
42	Fuxin	1	2007	0	0	0	0	0	0	0	0	0	0	0	0	1	0	0.0199064	8700.78	5.39183	8.19515	0.3787	186.45	0.241867	2.51672	0	0	0	0	0	74367	986	45127	0.23883	2
43	Liaoyang	1	2007	0	0	0	0	0	0	0	0	0	0	0	0	1	0	0.0200441	22187.2	8.76857	22.1389	0.6224	386.63	0.109075	1.53436	0	0	0	0	0	42211	4862	19695	0.384759	1
44	Panjin	1	2007	0	0	0	0	0	0	0	0	0	0	0	0	1	0	0.0135449	37433.8	5.15468	23.404	0.7305	315.01	0.0852303	1.28289	0	0	0	0	0	12469	2072	5866	0.536715	3
45	Tieling	1	2007	0	0	0	0	0	0	0	0	0	0	0	0	1	0	0.0262935	11498.9	11.7977	15.2965	0.4294	235.29	0.148038	1.65756	0	0	0	0	0	94785	2069	44188	0.129312	0
46	Chaoyang	1	2007	0	0	0	0	0	0	0	0	0	0	0	0	1	0	0.0193961	8526.33	9.1152	13.7212	0.4135	172.68	0.208505	2.07104	0	0	0	0	0	51977	3348	27745	0.111765	0
47	Huludao	1	2007	0	0	0	0	0	0	0	0	0	0	0	0	1	0	0.0146459	12988.3	5.69961	18.4896	0.4828	267.59	0.143792	1.94928	0	0	0	0	0	92443	2821	21087	0.14396	2
48	Changchun	2	2007	0	0	0	0	0	0	0	0	0	0	0	1	1	1	0.0714363	24416	13.5294	68.9365	0.4892	362.62	0.0869104	2.37437	0	0	0	1	0	58575	5377	61973	0.235957	9
49	Jilin	2	2007	0	0	0	0	0	0	0	0	0	0	0	0	1	0	0.0317699	20202.3	22.841	30.8173	0.4567	159.54	0.0979831	1.29105	0	0	0	0	0	52513	16164	52624	0.27307	5
50	Siping	2	2007	0	0	0	0	0	0	0	0	0	0	0	0	1	0	0.0183024	12382.5	9.42357	20.1843	0.315	237.89	0.109369	1.27485	0	0	0	0	0	59669	892	18048	0.0528415	9
51	Liaoyuan	2	2007	0	0	0	0	0	0	0	0	0	0	0	0	1	0	0.0266972	15227.5	18.9204	6.89676	0.4914	240.12	0.14103	1.37941	0	0	0	0	0	26034	568	16817	0.137169	7
52	Tonghua	2	2007	0	0	0	0	0	0	0	0	0	0	0	0	1	0	0.0171776	13503.8	12.4874	11.1782	0.4862	149.33	0.124393	1.58153	0	0	0	0	0	39951	6953	27204	0.164732	4
53	Baishan	2	2007	0	0	0	0	0	0	0	0	0	0	0	0	1	0	0.0332585	15859.3	12.6935	6.95474	0.5399	74.3	0.176606	1.6586	0	0	0	0	0	34018	1181	43767	0.148243	3
54	Songyuan	2	2007	0	0	0	0	0	0	0	0	0	0	0	0	1	0	0.0193925	18842.3	14.1204	15.1401	0.5756	133.38	0.0909213	0.793995	0	0	0	0	0	33250	1331	35122	0.136481	7
55	Baicheng	2	2007	0	0	0	0	0	0	0	0	0	0	0	0	1	0	0.0163031	9789.14	8.96097	10.3934	0.3806	78.82	0.204026	1.34437	0	0	0	0	0	16944	1500	15913	0.111998	2
56	Harbin	2	2007	1	0	0	0	0	0	0	2019	0	0	0	1	1	1	0.0216082	21496.4	5.97718	47.6931	0.3681	186.05	0.095364	2.34897	0	0	0	1	0	58232	4039	60088	0.246348	9
57	Qiqihar	2	2007	0	0	0	0	0	0	0	0	0	0	0	0	1	0	0.0171029	8941.19	3.00923	16.2911	0.2947	133.7	0.167043	1.52986	0	0	0	0	0	52933	8579	59755	0.113786	4
58	Jixi	2	2007	0	0	0	0	0	0	0	0	0	0	0	0	1	0	0.0152179	12027.5	1.88433	8.32233	0.299	84.82	0.103831	1.69693	0	0	0	0	0	21933	1559	32476	0.159476	6
59	Hegang	2	2007	0	0	0	0	0	0	0	0	0	0	0	0	1	0	0.0130451	12192.4	1.64953	6.23364	0.4183	74.64	0.159268	1.98758	0	0	0	0	0	34331	2805	20380	0.173337	18
60	Shuangyashan	2	2007	0	0	0	0	0	0	0	0	0	0	0	0	1	0	0.0158237	11928.5	2.55493	7.18748	0.4141	64.84	0.152203	1.7202	0	0	0	0	0	42264	943	25277	0.143869	14
61	Daqing	2	2007	0	0	0	0	0	0	0	0	0	0	0	0	1	0	0.0138669	58289.6	7.59831	48.4719	0.8564	128.83	0.0475926	0.751298	0	0	0	0	0	60916	8984	35022	0.252674	20
62	Yichun	2	2007	0	0	0	0	0	0	0	0	0	0	0	0	1	0	0.0131018	10415.8	2.04672	4.36759	0.3769	38.95	0.186615	1.78001	0	0	0	0	0	12072	1546	31127	0.143798	41
63	Jiamusi	2	2007	0	0	0	0	0	0	0	0	0	0	0	0	1	0	0.0158211	11881.7	2.41356	12.5786	0.2021	76.61	0.162729	1.59923	0	0	0	0	0	35187	3361	49469	0.18254	39
64	Qitaihe	2	2007	0	0	0	0	0	0	0	0	0	0	0	0	1	0	0.0107201	13137.5	3.7415	5.93331	0.4997	143.88	0.14855	1.79263	0	0	0	0	0	33973	1255	24279	0.169006	47
65	Mudanjiang	2	2007	0	0	0	0	0	0	0	0	0	0	0	0	1	0	0.0238251	13109.8	5.08727	9.36787	0.343	66.49	0.141652	1.70072	0	0	0	1	0	44749	2336	44596	0.093428	41
66	Heihe	2	2007	1	0	0	0	0	0	0	2019	0	0	0	0	1	0	0.0163184	8132.3	1.31464	6.52676	0.162	25.31	0.218948	1.90898	0	0	0	0	0	19172	178	4170	0.139103	39
67	Suihua	2	2007	0	0	0	0	0	0	0	0	0	0	0	0	1	0	0.015322	6781.84	3.32747	14.401	0.227	164.71	0.175435	1.21798	0	0	0	0	0	10086	788	3350	0.0559093	1
68	Shanghai	1	2007	1	0	0	0	0	0	0	2013	0	0	1	1	0	0	0.059406	57600.5	10.445	174.775	0.4851	2174.86	0.17899	4.26828	0	0	0	1	0	364416	44120	40360	0.909448	3
69	Nanjing	1	2007	1	0	0	0	0	0	0	2019	0	0	0	1	0	1	0.0554455	46553.8	16.4851	51.1039	0.4903	937.66	0.104436	3.97171	0	0	0	1	0	138352	37712	37138	0.415709	1
70	Wuxi	1	2007	0	0	0	0	0	0	0	0	0	0	0	0	0	0	0.0646231	72837.5	22.9516	54.2661	0.5965	964.37	0.0701872	1.91109	0	0	0	1	0	116586	43278	59489	0.514003	4
71	Xuzhou	1	2007	0	0	0	0	0	0	0	0	0	0	0	0	0	0	0.0300517	15543.4	13.7142	33.3864	0.5189	835.81	0.0877831	1.24321	0	0	0	1	0	83174	9100	24638	0.112625	5
72	Changzhou	1	2007	0	0	0	0	0	0	0	0	0	0	0	0	0	0	0.0841617	45860.3	28.2783	35.4464	0.6037	815.01	0.0821976	2.04858	0	0	0	1	0	72231	32601	29496	0.399909	12
73	Suzhou	1	2007	1	0	0	0	0	0	0	2019	0	0	0	0	0	0	0.105565	79770.4	16.1557	102.807	0.6539	735.66	0.0871699	2.17734	0	0	0	1	0	228962	58094	61606	0.693967	9
74	Nantong	1	2007	0	0	0	0	0	0	0	0	0	0	0	0	0	0	0.122246	23867.5	18.1629	39.7194	0.5602	957.54	0.0699419	1.82016	0	0	0	1	0	87281	16174	40409	0.18895	8
75	Lianyungang	1	2007	1	0	0	0	0	0	0	2019	0	0	0	0	0	0	0.100763	11158.7	15.8922	19.9223	0.458	642.97	0.130487	1.67291	0	0	0	1	0	32607	3170	11585	0.122743	21
76	Huai'an	1	2007	0	0	0	0	0	0	0	0	0	0	0	0	0	0	0.0384562	12451.9	14.9608	14.5542	0.4688	530.18	0.109311	1.28889	0	0	0	1	0	47056	9513	21539	0.106497	26
77	Yancheng	1	2007	0	0	0	0	0	0	0	0	0	0	0	0	0	0	0.0549632	14743.2	14.1564	23.081	0.4566	477.13	0.0854549	1.23651	0	0	0	1	0	35688	8652	11639	0.0866735	27
78	Yangzhou	1	2007	0	0	0	0	0	0	0	0	0	0	0	0	0	0	0.0607256	24809.2	16.9356	28.9359	0.5641	692.27	0.0737181	1.52804	0	0	0	1	0	88007	9640	14790	0.187582	24
79	Zhenjiang	1	2007	0	0	0	0	0	0	0	0	0	0	0	0	0	0	0.0770195	38963.9	14.5376	24.513	0.6056	698.67	0.0670864	1.50214	0	0	0	1	0	76478	9280	16484	0.240086	28
80	Taizhou	1	2007	0	0	0	0	0	0	0	0	0	0	0	0	0	0	0.0575024	20771.7	17.8454	27.413	0.5842	863.72	0.0858246	1.48183	0	0	0	0	0	41500	15680	10990	0.159089	42
81	Suqian	1	2007	0	0	0	0	0	0	0	0	0	0	0	0	0	0	0.0202893	8867.42	19.8243	13.5623	0.4484	621.31	0.134565	1.1307	0	0	0	0	0	22829	4641	8000	0.0828437	0
82	Hangzhou	1	2007	1	0	0	0	0	0	0	2016	0	0	0	1	0	1	0.0619611	45643.3	9.48155	56.0603	0.504	405.13	0.0818783	4.21855	0	0	0	1	0	118474	75585	30962	0.571474	0
83	Ningbo	1	2007	1	0	0	0	0	0	0	2016	0	0	0	0	0	1	0.0654567	57340.1	13.1239	62.5888	0.5509	575.14	0.108017	2.9875	0	0	0	1	0	160247	17266	20206	0.532971	0
84	Wenzhou	1	2007	0	0	0	0	0	0	0	0	0	0	0	0	0	0	0.0317503	24637.3	6.23334	32.1032	0.5477	648.82	0.0819789	2.82427	0	0	0	1	0	55483	10590	7228	0.414134	0
85	Jiaxing	1	2007	0	0	0	0	0	0	0	0	0	0	0	0	0	0	0.0897317	40928	10.7235	40.3781	0.5994	860.31	0.0677611	1.98549	0	0	0	1	0	115055	16235	22424	0.526328	0
86	Huzhou	1	2007	0	0	0	0	0	0	0	0	0	0	0	0	0	0	0.0819147	30026.2	13.5002	22.5104	0.5718	443.11	0.0771482	1.63358	0	0	0	0	0	49512	10706	13390	0.317284	0
87	Shaoxing	1	2007	0	0	0	0	0	0	0	0	0	0	0	0	0	0	0.0525982	39267.7	10.2502	31.8909	0.6055	528.39	0.0576866	2.38784	0	0	0	1	0	68950	28461	16825	0.315414	0
88	Jinhua	1	2007	1	0	0	0	0	0	0	2016	0	0	0	0	0	0	0.0362568	27774.8	11.5516	29.6448	0.5394	419.7	0.0792473	2.518	0	0	0	0	0	38078	10144	19366	0.377652	0
89	Quzhou	1	2007	0	0	0	0	0	0	0	0	0	0	0	0	0	0	0.0164455	18745.1	18.8222	7.28425	0.493	280.21	0.115999	1.87204	0	0	0	0	0	32432	16250	10742	0.323041	2
90	Zhoushan	1	2007	1	0	0	0	0	0	0	2016	0	0	0	0	0	0	0.0239951	36677	20.921	5.61748	0.4162	671.46	0.138411	2.56156	0	0	0	1	0	26557	1848	17072	0.401889	0
91	Taizhou	1	2007	0	0	0	0	0	0	0	0	0	0	0	0	0	0	0.0237565	26354.9	12.5183	31.5206	0.5346	605.03	0.0737167	2.03174	0	0	0	1	0	65624	5328	10577	0.337092	2
92	Lishui	1	2007	0	0	0	0	0	0	0	0	0	0	0	0	0	0	0.0139116	14869.9	13.858	5.73529	0.4606	146.83	0.163349	2.15989	0	0	0	0	0	15227	7961	3011	0.191514	0
93	Hefei	2	2007	0	0	0	0	0	0	0	0	0	0	0	1	0	0	0.0676443	24417.7	23.4543	39.4396	0.4754	681.32	0.125189	3.25669	0	0	0	1	0	24667	2093	11412	0.246288	2
94	Wuhu	2	2007	0	0	0	0	0	0	0	0	0	0	0	0	0	0	0.0704401	22507.5	15.76	16.6989	0.5636	694.78	0.113926	1.76295	0	0	0	1	0	34100	4785	9516	0.327142	0
95	Bengbu	2	2007	0	0	0	0	0	0	0	0	0	0	0	0	0	0	0.0474132	11124.9	9.50289	9.80494	0.3932	596.89	0.134245	1.66694	0	0	0	0	0	17135	6854	12628	0.143715	0
96	Huainan	2	2007	0	0	0	0	0	0	0	0	0	0	0	0	0	0	0.0469697	13625.3	7.66066	14.3391	0.5434	926.19	0.119291	2.36959	0	0	0	0	0	106823	6295	35043	0.133249	1
97	Maanshan	2	2007	0	0	0	0	0	0	0	0	0	0	0	0	0	0	0.0575704	36380.1	18.7424	15.1255	0.6419	755.16	0.118268	1.39337	0	0	0	1	0	50687	9478	8953	0.188733	1
98	Huaibei	2	2007	0	0	0	0	0	0	0	0	0	0	0	0	0	0	0.0279896	10999.9	6.26297	11.2783	0.535	779.53	0.112593	1.69145	0	0	0	0	0	57100	1652	26848	0.12254	3
99	Tongling	2	2007	0	0	0	0	0	0	0	0	0	0	0	0	0	0	0.0404902	34817	8.83443	5.24328	0.6696	661.73	0.0912032	1.53463	0	0	0	0	0	44237	4222	12274	0.197163	0
100	Anqing	2	2007	0	0	0	0	0	0	0	0	0	0	0	0	0	0	0.0282912	9100.02	11.598	9.74553	0.4227	398.87	0.140381	1.61576	0	0	0	1	0	29522	4649	10507	0.0795217	3
101	Huangshan	2	2007	0	0	0	0	0	0	0	0	0	0	0	0	0	0	0.0466878	12523.9	20.7465	4.48872	0.3802	150.89	0.157603	1.79725	0	0	0	0	0	2643	1842	2976	0.251035	2
102	Chuzhou	2	2007	0	0	0	0	0	0	0	0	0	0	0	0	0	0	0.0437048	9209.38	10.631	14.6758	0.3865	328.3	0.142231	1.45956	0	0	0	0	0	19403	3929	22809	0.0931372	3
103	Fuyang	2	2007	0	0	0	0	0	0	0	0	0	0	0	0	0	0	0.0209429	4786.52	5.08502	16.1888	0.3095	996.72	0.161545	2.00782	0	0	0	0	0	11478	2956	3387	0.0271169	4
104	Suzhou	2	2007	0	0	0	0	0	0	0	0	0	0	0	0	0	0	0.019809	6448.56	4.6287	10.1537	0.2672	630.6	0.119843	1.3327	0	0	0	0	0	10402	2325	10863	0.0600113	4
105	Lu'an	2	2007	0	0	0	0	0	0	0	0	0	0	0	0	0	0	0.0201179	6262.83	7.87518	11.015	0.3382	386.91	0.163337	1.58682	0	0	0	0	0	5946	5472	7665	0.125349	11
106	Bozhou	2	2007	0	0	0	0	0	0	0	0	0	0	0	0	0	0	0.0238363	5830.61	7.97557	8.12337	0.2734	688.3	0.146393	1.26285	0	0	0	0	0	4895	1217	1419	0.0574833	7
107	Chizhou	2	2007	0	0	0	0	0	0	0	0	0	0	0	0	0	0	0.0491295	9502.73	17.1895	3.55204	0.3807	191.03	0.185218	1.84671	0	0	0	0	0	27931	1132	35193	0.0826737	6
108	Xuancheng	2	2007	0	0	0	0	0	0	0	0	0	0	0	0	0	0	0.0344294	11349.6	21.4489	7.78038	0.3935	223.32	0.140529	1.44651	0	0	0	0	0	9631	5196	5386	0.10807	5
109	Fuzhou	1	2007	1	0	0	0	0	0	0	2015	0	0	0	1	0	0	0.0369624	25616.3	9.33496	28.4628	0.4606	517.15	0.0724671	3.00345	0	0	0	1	0	104063	5659	8507	0.161742	1
110	Xiamen	1	2007	1	0	0	0	0	0	0	2015	0	0	0	0	0	1	0.0796668	48766.1	9.63501	22.8491	0.5387	1063.19	0.143139	3.32549	0	0	0	1	0	53051	4025	4597	0.911844	1
111	Putian	1	2007	0	0	0	0	0	0	0	0	0	0	0	0	0	0	0.0278857	15720.4	7.16504	12.2182	0.5526	753.24	0.0635846	1.35474	0	0	0	0	0	31714	2037	3088	0.177602	2
112	Sanming	1	2007	0	0	0	0	0	0	0	0	0	0	0	0	0	0	0.0174551	18008.2	14.5861	6.06937	0.4055	116.86	0.0837501	1.41582	0	0	0	0	0	73487	16636	12659	0.165648	0
113	Quanzhou	1	2007	1	0	0	0	0	0	0	2015	0	0	0	0	0	0	0.0461301	25691	5.04131	51.662	0.5864	612.16	0.058652	1.41199	0	0	0	1	0	52775	26615	24328	0.364778	0
114	Zhangzhou	1	2007	0	0	0	0	0	0	0	0	0	0	0	0	0	0	0.0500585	15684.8	7.3009	20.7296	0.424	359.75	0.0798979	1.1894	0	0	0	0	0	14184	70723	3805	0.185869	0
115	Nanping	1	2007	0	0	0	0	0	0	0	0	0	0	0	0	0	0	0.0177902	14061	10.9879	4.84903	0.3533	116.56	0.0898851	1.61551	0	0	0	0	0	33458	7401	9358	0.159096	2
116	Longyan	1	2007	0	0	0	0	0	0	0	0	0	0	0	0	0	0	0.0609217	17434.5	8.58751	7.96203	0.4761	151.81	0.0995282	1.36262	0	0	0	0	0	55062	4554	12164	0.168942	0
117	Ningde	1	2007	0	0	0	0	0	0	0	0	0	0	0	0	0	0	0.0136004	13017.8	9.75564	6.53528	0.3626	249.28	0.0940373	1.33103	0	0	0	0	0	9782	2349	3451	0.173972	8
118	Nanchang	2	2007	0	0	0	0	0	0	0	0	0	0	0	1	0	0	0.0773296	26436.5	11.2685	32.5679	0.5427	663.75	0.0840782	2.77809	0	0	0	1	0	27085	10118	19068	0.29225	4
119	Jingdezhen	2	2007	0	0	0	0	0	0	0	0	0	0	0	0	0	0	0.0326826	14666.8	5.84403	6.2862	0.5409	276.13	0.108596	1.33715	0	0	0	0	0	48434	4328	9753	0.263687	6
120	Pingxiang	2	2007	0	0	0	0	0	0	0	0	0	0	0	0	0	0	0.0332297	14963.6	13.2819	4.73976	0.5964	482.87	0.111126	0.960129	0	0	0	0	0	39994	1431	18339	0.134079	3
121	Jiujiang	2	2007	0	0	0	0	0	0	0	0	0	0	0	0	0	0	0.0630518	10927	9.14482	12.5476	0.5193	254.78	0.13179	1.37421	0	0	0	1	0	89264	6687	21613	0.0629406	7
122	Xinyu	2	2007	0	0	0	0	0	0	0	0	0	0	0	0	0	0	0.0902699	21709	2.03676	6.77146	0.5887	357.91	0.116264	1.34059	0	0	0	0	0	55501	4466	6473	0.337259	2
123	Yingtan	2	2007	0	0	0	0	0	0	0	0	0	0	0	0	0	0	0.0377188	17493.6	10.7021	5.43439	0.5295	323.3	0.110153	1.48721	0	0	0	0	0	62783	3670	6485	0.241116	1
124	Ganzhou	2	2007	0	0	0	0	0	0	0	0	0	0	0	0	0	0	0.0910375	7365.94	5.91325	17.2919	0.3888	222.71	0.158397	1.54555	0	0	0	1	0	22617	9920	21430	0.24752	1
125	Ji'an	2	2007	0	0	0	0	0	0	0	0	0	0	0	0	0	0	0.0574757	7428.43	8.45387	6.81973	0.3963	192.49	0.182718	1.58338	0	0	0	0	0	53805	12354	20183	0.125958	1
126	Yichun	2	2007	0	0	0	0	0	0	0	0	0	0	0	0	0	0	0.0499226	8226.04	8.49013	14.2349	0.4658	288.76	0.152782	1.52723	0	0	0	0	0	87842	2584	14692	0.086673	0
127	Fuzhou	2	2007	0	0	0	0	0	0	0	0	0	0	0	0	0	0	0.0403873	8305.89	9.34131	7.20128	0.443	204.62	0.161944	1.49389	0	0	0	0	0	17992	11377	23666	0.067866	1
128	Shangrao	2	2007	0	0	0	0	0	0	0	0	0	0	0	0	0	0	0.0474352	7141.15	10.808	13.314	0.4446	308.96	0.180176	1.62708	0	0	0	0	0	45060	4574	15982	0.216939	0
129	Jinan	1	2007	1	0	0	0	0	0	0	2019	0	0	0	1	1	1	0.0266363	36820.2	8.38173	52.8241	0.4585	739.7	0.070227	3.02039	0	0	0	1	0	75084	4749	20546	0.287725	3
130	Qingdao	1	2007	1	0	0	0	0	0	0	2019	0	0	0	0	1	1	0.0864417	39402.2	10.8357	83.6314	0.523	690.65	0.0848214	1.84567	0	0	0	1	0	95648	9685	21048	0.331971	8
131	Zibo	1	2007	0	0	0	0	0	0	0	0	0	0	0	0	1	0	0.0268909	37753.2	9.58182	51.1073	0.6559	703.42	0.0604614	1.21321	0	0	0	1	0	194231	19176	62158	0.218096	7
132	Zaozhuang	1	2007	0	0	0	0	0	0	0	0	0	0	0	0	1	0	0.0198628	22116	9.86524	22.5038	0.6353	833.2	0.0736328	0.89605	0	0	0	0	0	87426	15191	15325	0.123543	5
133	Dongying	1	2007	0	0	0	0	0	0	0	0	0	0	0	0	1	0	0.0171331	72974.6	16.7285	46.0008	0.8068	231.09	0.0458206	0.866977	0	0	0	1	0	100414	9783	12193	0.286557	6
134	Yantai	1	2007	1	0	0	0	0	0	0	2019	0	0	0	0	1	0	0.0409496	35819.5	15.1234	57.1144	0.6078	473.93	0.0605899	1.24024	0	0	0	1	0	91901	7390	13830	0.202635	13
135	Weifang	1	2007	0	0	0	0	0	0	0	0	0	0	0	0	1	0	0.0329194	20264.8	14.5563	72.5618	0.5815	536.79	0.0723658	1.39321	0	0	0	1	0	112433	17019	24777	0.244361	19
136	Jining	1	2007	0	0	0	0	0	0	0	0	0	0	0	0	1	0	0.0282508	19087	9.12438	43.2439	0.5518	730.99	0.0823403	1.10973	0	0	0	0	0	111502	12741	26386	0.112579	19
137	Tai'an	1	2007	0	0	0	0	0	0	0	0	0	0	0	0	1	0	0.0147183	19629.5	11.0938	26.0866	0.562	711.93	0.0852988	1.10224	0	0	0	0	0	73358	4321	19996	0.117986	1
138	Weihai	1	2007	0	0	0	0	0	0	0	0	0	0	0	0	1	0	0.0741981	54874.4	17.0571	28.6244	0.6208	440.61	0.0652758	1.05068	0	0	0	1	0	49434	2385	7298	0.2463	3
139	Rizhao	1	2007	0	0	0	0	0	0	0	0	0	0	0	0	1	0	0.037726	20118.1	16.1275	19.0043	0.4973	533.67	0.0736756	1.62442	0	0	0	1	0	51629	7562	5607	0.141994	0
140	Linyi	1	2007	0	0	0	0	0	0	0	0	0	0	0	0	1	0	0.029465	14721.5	11.0552	53.2461	0.5202	598.01	0.0765565	1.26647	0	0	0	1	0	76554	7933	11241	0.130962	0
141	Dezhou	1	2007	0	0	0	0	0	0	0	0	0	0	0	0	1	0	0.0187475	18853.6	13.8977	26.076	0.5576	542.36	0.065233	1.11885	0	0	0	0	0	138097	18195	37293	0.111025	1
142	Liaocheng	1	2007	0	0	0	0	0	0	0	0	0	0	0	0	1	0	0.0176439	16122.3	10.7045	23.0597	0.5847	667.3	0.0731786	1.19834	0	0	0	0	0	79372	19210	17252	0.0911176	0
143	Binzhou	1	2007	0	0	0	0	0	0	0	0	0	0	0	0	1	0	0.0286319	24409.9	11.9182	34.7927	0.6175	396.15	0.0824412	1.07982	0	0	0	0	0	130523	13628	18746	0.123411	0
144	Heze	1	2007	0	0	0	0	0	0	0	0	0	0	0	0	1	0	0.0266729	7311.26	13.0326	23.0782	0.4591	749.71	0.13925	1.47909	0	0	0	0	0	54162	6360	17665	0.0892883	3
145	Zhengzhou	2	2007	1	0	0	0	0	0	0	2016	0	0	0	1	1	0	0.0406123	29568.8	11.7416	86.4082	0.5319	949.52	0.0967834	2.76589	0	0	0	1	0	152785	12700	91870	0.332474	5
146	Kaifeng	2	2007	1	0	0	0	0	0	0	2016	0	0	0	0	1	0	0.0171284	10289.1	6.69482	17.2006	0.4163	784.65	0.108146	1.1406	0	0	0	1	0	18298	3950	17043	0.0896188	2
147	Luoyang	2	2007	1	0	0	0	0	0	0	2016	0	0	0	0	1	0	0.0403493	21801.9	13.9532	34.277	0.6007	444.77	0.0917381	1.11558	0	0	0	1	0	275083	6599	78974	0.141731	4
148	Pingdingshan	2	2007	0	0	0	0	0	0	0	0	0	0	0	0	1	0	0.0184174	14733.6	6.679	27.2764	0.6167	655.54	0.103328	1.28285	0	0	0	0	0	130101	6786	49617	0.112054	4
149	Anyang	2	2007	0	0	0	0	0	0	0	0	0	0	0	0	1	0	0.017023	13475.1	8.47618	27.6979	0.584	755.29	0.0994866	1.25915	0	0	0	0	0	114626	11940	55741	0.107135	4
150	Hebi	2	2007	0	0	0	0	0	0	0	0	0	0	0	0	1	0	0.0252727	16659.5	8.66705	9.53651	0.6053	706.23	0.100428	1.1492	0	0	0	0	0	52066	4776	19389	0.106145	3
151	Xinxiang	2	2007	0	0	0	0	0	0	0	0	0	0	0	0	1	0	0.0249393	12233.2	11.5071	38.5201	0.5243	714.95	0.108031	1.42822	0	0	0	0	0	71762	18335	31324	0.126687	0
152	Jiaozuo	2	2007	0	0	0	0	0	0	0	0	0	0	0	0	1	0	0.02411	21897.3	13.0151	25.6079	0.6419	879.32	0.0876559	0.930918	0	0	0	0	0	109849	17028	41784	0.147099	0
153	Puyang	2	2007	0	0	0	0	0	0	0	0	0	0	0	0	1	0	0.0186946	12997.8	6.83419	21.2029	0.6447	905.88	0.103498	1.02698	0	0	0	0	0	24520	7670	12746	0.0956846	0
154	Xuchang	2	2007	0	0	0	0	0	0	0	0	0	0	0	0	1	0	0.0178378	17330.4	12.2186	20.983	0.63	951.06	0.0744409	0.924113	0	0	0	0	0	30084	3955	18558	0.102905	1
155	Luohe	2	2007	0	0	0	0	0	0	0	0	0	0	0	0	1	0	0.0396975	15276.1	7.50521	10.4575	0.6393	1029.23	0.0902369	1.07205	0	0	0	0	0	17071	6894	19100	0.100145	0
156	Sanmenxia	2	2007	0	0	0	0	0	0	0	0	0	0	0	0	1	0	0.0374389	20136.3	10.5909	13.3271	0.6367	215.86	0.0988588	1.09922	0	0	0	0	0	146787	3261	66590	0.14246	0
157	Nanyang	2	2007	0	0	0	0	0	0	0	0	0	0	0	0	1	0	0.0146514	11989.3	8.62501	25.4742	0.509	426.78	0.101106	0.982673	0	0	0	0	0	64488	11944	34376	0.0796634	1
158	Shangqiu	2	2007	0	0	0	0	0	0	0	0	0	0	0	0	1	0	0.0170322	8691.24	9.19155	19.6819	0.4038	831.19	0.122513	1.19396	0	0	0	0	0	63675	4025	41131	0.0680869	2
159	Xinyang	2	2007	0	0	0	0	0	0	0	0	0	0	0	0	1	0	0.0165496	9146.89	10.1877	13.9277	0.3927	427.29	0.136069	1.38512	0	0	0	0	0	37738	3649	17962	0.0718781	2
160	Zhoukou	2	2007	0	0	0	0	0	0	0	0	0	0	0	0	1	0	0.0169256	6987.53	7.80709	18.3531	0.4104	975.6	0.126561	1.27017	0	0	0	0	0	18382	2374	9822	0.05602	3
161	Zhumadian	2	2007	0	0	0	0	0	0	0	0	0	0	0	0	1	0	0.0165664	7520.43	7.23495	16.3073	0.3952	569.38	0.136264	1.32627	0	0	0	0	0	24356	5440	23905	0.0662596	1
162	Wuhan	2	2007	1	0	0	0	0	0	0	2016	0	0	0	1	0	1	0.0644542	30881.9	9.34225	101.512	0.4615	975.05	0.0977861	3.14657	0	0	0	1	0	128281	22483	40891	0.365864	2
163	Huangshi	2	2007	0	0	0	0	0	0	0	0	0	0	0	0	0	0	0.0531379	16845.2	4.97547	14.9417	0.53	557.26	0.0874145	1.25697	0	0	0	0	0	93950	7233	11660	0.284862	1
164	Shiyan	2	2007	0	0	0	0	0	0	0	0	0	0	0	0	0	0	0.0175999	11061.5	3.69785	12.1666	0.4497	147.32	0.131331	1.65779	0	0	0	0	0	27658	2702	8230	0.0975156	2
165	Yichang	2	2007	1	0	0	0	0	0	0	2016	0	0	0	0	0	0	0.023072	17666.3	9.92177	19.7567	0.5104	190.74	0.0961179	1.89785	0	0	0	1	0	36832	11350	18795	0.137564	0
166	Xiangyang	2	2007	1	0	0	0	0	0	0	2016	0	0	0	0	0	0	0.0203587	12565.6	5.34118	21.0469	0.4306	295.07	0.0910604	1.30938	0	0	0	0	0	78116	12143	20179	0.0571575	0
167	Ezhou	2	2007	0	0	0	0	0	0	0	0	0	0	0	0	0	0	0.0394203	17586.4	6.10431	10.6095	0.5025	711.5	0.0854977	0.970833	0	0	0	0	0	37574	3026	19977	0.0487863	0
168	Jingmen	2	2007	0	0	0	0	0	0	0	0	0	0	0	0	0	0	0.0286444	12287	5.36644	11.6627	0.3659	240.7	0.114138	1.30063	0	0	0	1	0	50572	6621	20050	0.0362072	0
169	Xiaogan	2	2007	0	0	0	0	0	0	0	0	0	0	0	0	0	0	0.0278666	7661.9	3.67418	14.3932	0.3824	579.98	0.113556	1.34154	0	0	0	0	0	46325	7776	22589	0.0339563	0
170	Jingzhou	2	2007	0	0	0	0	0	0	0	0	0	0	0	0	0	0	0.0246496	6944.14	4.9151	16.0566	0.3236	458.83	0.101996	1.70604	0	0	0	0	0	34646	5409	19276	0.104773	0
171	Huanggang	2	2007	0	0	0	0	0	0	0	0	0	0	0	0	0	0	0.0288872	5112.85	6.1933	14.5141	0.3226	419	0.157217	1.61641	0	0	0	0	0	10236	4609	4706	0.0657274	0
172	Xianning	2	2007	0	0	0	0	0	0	0	0	0	0	0	0	0	0	0.0262348	8765.01	5.90868	8.43725	0.4079	290.11	0.126948	1.18743	0	0	0	0	0	30011	3135	15567	0.0983407	0
173	Suizhou	2	2007	0	0	0	0	0	0	0	0	0	0	0	0	0	0	0.0194305	9705.82	8.47257	4.69575	0.4218	263.83	0.0896701	1.26883	0	0	0	0	0	10321	1794	6216	0.0740854	2
174	Changsha	2	2007	0	0	0	0	0	0	0	0	0	0	0	1	0	0	0.0622174	29258.1	15.2339	67.5483	0.4397	539.27	0.0996109	2.85349	0	0	0	1	0	49538	4162	33704	0.761311	0
175	Zhuzhou	2	2007	0	0	0	0	0	0	0	0	0	0	0	0	0	0	0.0342615	17694.1	8.03743	18.5679	0.5151	337.3	0.0964836	1.2536	0	0	0	0	0	75686	7750	42562	0.312737	0
176	Xiangtan	2	2007	0	0	0	0	0	0	0	0	0	0	0	0	0	0	0.0426498	16638.7	8.07011	15.6207	0.4556	583.65	0.0983751	1.22194	0	0	0	1	0	72440	10803	23032	0.353091	2
177	Hengyang	2	2007	0	0	0	0	0	0	0	0	0	0	0	0	0	0	0.033492	10616.3	4.5044	15.2521	0.4048	476.3	0.108551	1.36794	0	0	0	1	0	70741	7098	31215	0.0839033	1
178	Shaoyang	2	2007	0	0	0	0	0	0	0	0	0	0	0	0	0	0	0.0215409	6139.59	7.06301	9.75089	0.299	359.87	0.17398	1.60994	0	0	0	0	0	23458	6830	38562	0.0629619	1
179	Yueyang	2	2007	0	0	0	0	0	0	0	0	0	0	0	0	0	0	0.0183576	15447.9	7.12113	19.7305	0.4786	359.87	0.0924568	0.810783	0	0	0	1	0	69974	10882	17216	0.11562	46
180	Changde	2	2007	0	0	0	0	0	0	0	0	0	0	0	0	0	0	0.0267377	13800.6	6.25213	19.4101	0.4186	336.44	0.102966	0.94617	0	0	0	0	0	65625	10119	15831	0.108864	52
181	Zhangjiajie	2	2007	0	0	0	0	0	0	0	0	0	0	0	0	0	0	0.0195874	8853.54	7.41242	4.14006	0.2417	170.65	0.171569	1.53026	0	0	0	0	0	7293	838	4710	0.257962	74
182	Yiyang	2	2007	0	0	0	0	0	0	0	0	0	0	0	0	0	0	0.020921	8696.44	7.38217	7.85856	0.304	383.11	0.145584	1.27845	0	0	0	0	0	73185	6549	25458	0.0920534	63
183	Chenzhou	2	2007	0	0	0	0	0	0	0	0	0	0	0	0	0	0	0.0487071	12898	8.9275	14.702	0.4916	240.56	0.119653	1.16536	0	0	0	1	0	67881	6234	50758	0.0421317	68
184	Yongzhou	2	2007	0	0	0	0	0	0	0	0	0	0	0	0	0	0	0.0513797	8581.01	7.67353	11.5827	0.2775	258.53	0.144349	1.28281	0	0	0	0	0	19714	3225	28308	0.0660178	99
185	Huaihua	2	2007	0	0	0	0	0	0	0	0	0	0	0	0	0	0	0.0148985	7850.23	5.18416	9.68378	0.3262	181.73	0.219189	1.45914	0	0	0	0	0	50436	5387	10418	0.174773	157
186	Loudi	2	2007	0	0	0	0	0	0	0	0	0	0	0	0	0	0	0.0215151	9974.87	4.48295	9.44936	0.4798	512.65	0.130062	1.22009	0	0	0	0	0	88253	14976	50123	0.0982494	168
187	Guangzhou	1	2007	0	0	0	0	0	0	0	0	0	0	0	1	0	1	0.0451449	62322.8	7.16688	58.9212	0.4001	1040.46	0.0877305	3.43849	0	0	0	1	0	100900	21103	16100	1.07637	177
188	Shaoguan	1	2007	0	0	0	0	0	0	0	0	0	0	0	0	0	0	0.0341971	14249.3	6.51826	14.3592	0.4623	174.7	0.124264	1.63864	0	0	0	0	0	60818	10065	11344	0.142493	230
189	Shenzhen	1	2007	1	0	0	0	0	0	0	2015	0	0	0	1	0	1	0.0509426	69124.6	5.93191	42.7075	0.5246	1087.46	0.107028	2.86129	0	0	0	1	0	37996	8308	3153	7.3619	286
190	Zhuhai	1	2007	1	0	0	0	0	0	0	2015	0	0	0	0	0	0	0.0973267	53543.9	5.54684	15.5391	0.5531	567.22	0.0924388	2.31194	0	0	0	1	0	32071	6890	3510	1.07252	311
191	Shantou	1	2007	0	0	0	0	0	0	0	0	0	0	0	0	0	0	0.0253511	14796.1	5.83223	19.0655	0.526	2426.45	0.085746	1.89447	0	0	0	1	0	22427	5329	6617	0.294095	252
192	Foshan	1	2007	0	0	0	0	0	0	0	0	0	0	0	0	0	0	0.043175	53115.1	17.1552	45.9503	0.6292	938.36	0.0573269	2.13768	0	0	0	0	0	132609	26347	30052	2.12091	275
193	Jiangmen	1	2007	0	0	0	0	0	0	0	0	0	0	0	0	0	0	0.0638042	23331.1	6.68175	21.9689	0.5464	407.06	0.0690102	1.77987	0	0	0	0	0	54314	13926	29869	0.930685	44
194	Zhanjiang	1	2007	0	0	0	0	0	0	0	0	0	0	0	0	0	0	0.0229025	11471.1	5.38603	11.7998	0.4684	563.32	0.105554	1.46072	0	0	0	1	0	47393	5380	14957	0.485095	53
195	Maoming	1	2007	0	0	0	0	0	0	0	0	0	0	0	0	0	0	0.0137159	14852.5	3.71016	10.0838	0.3906	625.27	0.0682856	0.833689	0	0	0	0	0	53700	8870	23817	0.283546	67
196	Zhaoqing	1	2007	0	0	0	0	0	0	0	0	0	0	0	0	0	0	0.109504	13791.9	9.60334	10.6358	0.2895	266.74	0.103589	1.5485	0	0	0	0	0	30468	10402	19219	0.531576	115
197	Huizhou	1	2007	0	0	0	0	0	0	0	0	0	0	0	0	0	0	0.0945164	25121.6	5.49909	28.1369	0.5834	280.42	0.0778831	1.53584	0	0	0	0	0	16458	7189	3181.62	0.491827	97
198	Meizhou	1	2007	0	0	0	0	0	0	0	0	0	0	0	0	0	0	0.0308367	8658.26	5.11647	6.14814	0.4391	317.18	0.175551	1.70195	0	0	0	1	0	76352	4659	16110	0.109167	117
199	Shanwei	1	2007	0	0	0	0	0	0	0	0	0	0	0	0	0	0	0.0630069	8901.27	10.9215	7.1596	0.4256	625.8	0.106824	0.895938	0	0	0	0	0	11832	4097	1491	0.340835	157
200	Heyuan	1	2007	0	0	0	0	0	0	0	0	0	0	0	0	0	0	0.0776905	10163.2	8.988	5.10778	0.4749	211.95	0.170221	1.3932	0	0	0	0	0	16944	3154	13754	0.117096	203
201	Yangjiang	1	2007	0	0	0	0	0	0	0	0	0	0	0	0	0	0	0.0344252	15094.7	6.80464	6.08181	0.382	346.9	0.0874844	1.10607	0	0	0	0	0	17525	2259	7952	0.145452	166
202	Qingyuan	1	2007	0	0	0	0	0	0	0	0	0	0	0	0	0	0	0.0671412	14172.9	15.5886	11.8512	0.4776	210.42	0.1043	1.3392	0	0	0	0	0	54155	3549	7855	0.146246	309
203	Dongguan	1	2007	0	0	0	0	0	0	0	0	0	0	0	0	0	0	0.0610869	39947.2	33.7097	49.5141	0.5815	694.77	0.0612634	1.87397	0	0	0	1	0	119745	33359	37239	3.21681	298
204	Zhongshan	1	2007	0	0	0	0	0	0	0	0	0	0	0	0	0	0	0.0551359	42951.1	13.1501	27.2958	0.6161	806.39	0.0708826	1.79941	0	0	0	0	0	34978	14058	6289	1.07669	335
205	Chaozhou	1	2007	0	0	0	0	0	0	0	0	0	0	0	0	0	0	0.0264569	13245.2	8.41857	8.63701	0.562	816.91	0.0882218	1.45675	0	0	0	0	0	18472	4083	4251	0.194419	310
206	Jieyang	1	2007	0	0	0	0	0	0	0	0	0	0	0	0	0	0	0.0297933	8973.31	8.46449	12.4545	0.4997	1211.41	0.0879286	1.34037	0	0	0	0	0	28353	4885	11315	0.170357	354
207	Yunfu	1	2007	0	0	0	0	0	0	0	0	0	0	0	0	0	0	0.0311809	9979.21	7.29505	4.33106	0.3865	345.31	0.133198	1.45523	0	0	0	0	0	58592	3865	6926	0.334075	9
208	Nanning	3	2007	1	0	0	0	0	0	0	2018	0	0	0	1	0	0	0.0231892	13690.4	7.57854	31.0793	0.3417	309.11	0.110383	3.54895	0	0	0	1	0	60790	15731	36650	0.191182	5
209	Liuzhou	3	2007	0	0	0	0	0	0	0	0	0	0	0	0	0	0	0.0182966	17997.8	7.6746	17.6791	0.5556	194.72	0.0992324	1.57184	0	0	0	0	0	72854	21147	25570	0.180755	11
210	Guilin	3	2007	0	0	0	0	0	0	0	0	0	0	0	0	0	0	0.0195173	12869.3	11.0788	12.8058	0.4122	181.46	0.113749	1.44713	0	0	0	0	0	52980	4083	14320	0.139679	10
211	Wuzhou	3	2007	0	0	0	0	0	0	0	0	0	0	0	0	0	0	0.042717	9169.45	8.72316	5.41569	0.4668	246.39	0.1366	1.25084	0	0	0	0	0	41274	4770	19659	0.268926	12
212	Beihai	3	2007	0	0	0	0	0	0	0	0	0	0	0	0	0	0	0.0320797	13797.1	12.0059	8.65845	0.41	468.44	0.136215	1.46549	0	0	0	0	0	41946	2026	11142	0.423895	18
213	Fangchenggang	3	2007	0	0	0	0	0	0	0	0	0	0	0	0	0	0	0.0383771	16775.8	12.6523	3.16772	0.427	134.8	0.119816	1.22446	0	0	0	0	0	16128	3093	7837	0.190006	30
214	Qinzhou	3	2007	1	0	0	0	0	0	0	2019	0	0	0	0	0	0	0.0469591	8290.26	11.7496	6.16569	0.356	328.31	0.108139	1.12829	0	0	0	0	0	30693	4780	14417	0.187226	25
215	Guigang	3	2007	0	0	0	0	0	0	0	0	0	0	0	0	0	0	0.031416	6976.25	9.19984	6.25685	0.3507	463.5	0.104466	1.21142	0	0	0	0	0	88084	15709	65484	0.186581	24
216	Yulin	3	2007	0	0	0	0	0	0	0	0	0	0	0	0	0	0	0.0160812	7883.21	8.02881	11.0218	0.3581	486.84	0.106086	1.194	0	0	0	0	0	71734	5460	49245	0.229314	45
217	Baise	3	2007	0	0	0	0	0	0	0	0	0	0	0	0	0	0	0.0122008	8489.01	14.0051	9.06342	0.5016	106.16	0.193074	1.31994	0	0	0	0	0	84774	4018	36115	0.237809	33
218	Hezhou	3	2007	0	0	0	0	0	0	0	0	0	0	0	0	0	0	0.0108933	10026.1	14.2145	3.05841	0.4669	184.23	0.118371	0.804462	0	0	0	0	0	16286	3555	9721	0.233346	34
219	Hechi	3	2007	0	0	0	0	0	0	0	0	0	0	0	0	0	0	0.0115003	7365.07	10.7912	5.57939	0.4053	118.48	0.183658	1.26791	0	0	0	0	0	65555	21085	1985	0.0840464	36
220	Lai bin	3	2007	0	0	0	0	0	0	0	0	0	0	0	0	0	0	0.0163351	9418.54	7.43231	4.32117	0.3869	186.55	0.137879	0.943387	0	0	0	0	0	237139	69520	31546	0.0828065	21
221	Chongzuo	3	2007	1	0	0	0	0	0	0	2019	0	0	0	0	0	0	0.0383634	9395.98	7.60338	3.94239	0.3432	136.53	0.171794	1.04503	0	0	0	0	0	18424	7497	14897	0.252611	1
222	Haikou	1	2007	1	0	0	0	0	0	0	2018	0	0	0	1	0	0	0.107287	19188.6	5.53771	14.0388	0.2917	663.51	0.109747	5.11361	0	0	0	1	0	140	481	318	1.25583	2
223	Sanya	1	2007	1	0	0	0	0	0	0	2018	0	0	0	0	0	0	0.0908168	22924.9	17.1906	7.63368	0.3786	279.48	0.153505	2.58418	0	0	0	0	0	296	17	130	0.427887	2
224	Chongqing	3	2007	1	0	0	0	0	0	0	2016	0	0	1	1	0	0	0.0300192	12723.5	11.8434	99.1661	0.4299	394.5	0.186389	2.84011	0	0	0	1	0	682922	67027	115870	0.135843	7
225	Chengdu	3	2007	1	0	0	0	0	0	0	2016	0	0	0	1	0	1	0.0360257	23021.3	14.0752	87.8553	0.4405	897.72	0.107108	3.16243	0	0	0	1	0	119236	21005	38014	0.362035	6
226	Zigong	3	2007	1	0	0	0	0	0	0	2016	0	0	0	0	0	0	0.0149002	12294.8	4.34699	3.38934	0.4611	737.37	0.112625	1.21846	0	0	0	0	0	37538	2521	2056	0.0916139	7
227	Panzhihua	3	2007	1	0	0	0	0	0	0	2016	0	0	0	0	0	0	0.017094	26255.1	7.18824	12.4433	0.7053	147.96	0.136115	1.53805	0	0	0	0	0	112334	1246	8551	0.233154	7
228	Luzhou	3	2007	1	0	0	0	0	0	0	2016	0	0	0	0	0	0	0.0122272	8222.57	5.24962	3.62266	0.4174	399.4	0.145286	1.53115	0	0	0	0	0	42480	8158	12649	0.0846701	17
229	Deyang	3	2007	0	0	0	0	0	0	0	0	0	0	0	0	0	0	0.0227606	15439.2	6.38106	16.5688	0.5404	647.14	0.0895382	1.33159	0	0	0	0	0	20321	4538	5776	0.276769	6
230	Mianyang	3	2007	0	0	0	0	0	0	0	0	0	0	0	0	0	0	0.0337571	11838.3	6.05068	16.4715	0.4375	265.18	0.120523	1.61485	0	0	0	1	0	47305	10025	16845	0.114376	9
231	Guangyuan	3	2007	0	0	0	0	0	0	0	0	0	0	0	0	0	0	0.0158363	5982.49	7.08247	4.736	0.327	188.43	0.230015	1.77638	0	0	0	0	0	34169	3583	22298	0.0823693	15
232	Suining	3	2007	0	0	0	0	0	0	0	0	0	0	0	0	0	0	0.0226099	7433.64	7.61243	7.46351	0.3965	720.08	0.140924	1.42949	0	0	0	0	0	8916	3036	2217	0.0666811	16
233	Neijiang	3	2007	1	0	0	0	0	0	0	2016	0	0	0	0	0	0	0.0114879	8186.11	4.25478	5.10077	0.4796	786.91	0.133207	1.31842	0	0	0	0	0	126047	3257	11778	0.0760276	18
234	Leshan	3	2007	1	0	0	0	0	0	0	2016	0	0	0	0	0	0	0.0194611	11695.1	6.01982	6.4218	0.5468	274.79	0.127877	1.54156	0	0	0	0	0	78598	7221	32207	0.140001	17
235	Nanchong	3	2007	0	0	0	0	0	0	0	0	0	0	0	0	0	0	0.0145223	7146.36	6.80225	11.351	0.3894	594.69	0.171464	1.67649	0	0	0	0	0	9666	1778	3291	0.0650234	1
236	Meishan	3	2007	0	0	0	0	0	0	0	0	0	0	0	0	0	0	0.0334944	9842.08	14.2374	5.26442	0.4882	485.19	0.130976	1.36689	0	0	0	0	0	25151	14097	17538	0.079347	0
237	Yibin	3	2007	1	0	0	0	0	0	0	2016	0	0	0	0	0	0	0.0119605	10305.5	5.99069	4.08732	0.5117	396.73	0.136027	1.3181	0	0	0	1	0	120854	10780	14923	0.234206	4
238	Guang'an	3	2007	0	0	0	0	0	0	0	0	0	0	0	0	0	0	0.0103142	7858.04	12.8747	7.1763	0.3855	729.08	0.142028	1.47682	0	0	0	0	0	33476	2455	88342	0.058836	1
239	Dazhou	3	2007	0	0	0	0	0	0	0	0	0	0	0	0	0	0	0.0119367	7785.14	10.3977	8.14769	0.3737	391.84	0.153931	1.40912	0	0	0	0	0	136675	3659	10502	0.0756206	3
240	Ya'an	3	2007	0	0	0	0	0	0	0	0	0	0	0	0	0	0	0.0212844	9435.03	13.1944	1.75743	0.4635	100.42	0.164389	1.96974	0	0	0	0	0	3592	3234	2754	0.139103	0
241	Bazhong	3	2007	0	0	0	0	0	0	0	0	0	0	0	0	0	0	0.0102893	4888.06	5.35325	1.90005	0.2113	304.22	0.248802	1.49577	0	0	0	0	0	8683	983	7867	0.0598055	2
242	Ziyang	3	2007	0	0	0	0	0	0	0	0	0	0	0	0	0	0	0.0104656	7653.22	7.58393	4.7268	0.4117	619.47	0.144876	1.27144	0	0	0	0	0	22593	3701	10838	0.050407	5
243	Guiyang	3	2007	0	0	0	0	0	0	0	0	0	0	0	1	0	0	0.0188786	16914.7	6.50243	77.6412	0.4839	447.87	0.153418	4.39943	0	0	0	1	0	115484	2404	19247	0.283733	5
244	Liupanshui	3	2007	0	0	0	0	0	0	0	0	0	0	0	0	0	0	0.0126287	8543.69	7.80249	31.9021	0.5889	309.77	0.14439	1.56452	0	0	0	0	0	131459	3177	44834	0.093723	3
245	Zunyi	3	2007	0	0	0	0	0	0	0	0	0	0	0	0	0	0	0.010332	6274.11	7.21271	39.0473	0.4371	240.36	0.175558	1.68976	0	0	0	1	0	85572	1502	11312	0.0812818	3
246	Anshun	3	2007	0	0	0	0	0	0	0	0	0	0	0	0	0	0	0.0117735	4804.74	6.01698	23.3865	0.3984	288.51	0.266207	2.2062	0	0	0	0	0	11560	641	5600	0.0786029	3
247	Kunming	3	2007	1	0	0	0	0	0	0	2019	0	0	0	1	0	0	0.0262563	18843.2	8.01928	71.9194	0.4615	246.39	0.117188	4.96948	0	0	0	1	0	99308	4425	13298	0.362281	0
248	Qujing	3	2007	0	0	0	0	0	0	0	0	0	0	0	0	0	0	0.0123627	9877.67	10.3734	26.9901	0.5392	208.62	0.138617	1.45766	0	0	0	0	0	82741	3420	64889	0.0679818	5
249	Yuxi	3	2007	0	0	0	0	0	0	0	0	0	0	0	0	0	0	0.0128074	19087	7.64114	24.7715	0.5908	138.86	0.12183	1.52805	0	0	0	0	0	12061	1758	4147	0.220421	1
250	Baoshan	3	2007	0	0	0	0	0	0	0	0	0	0	0	0	0	0	0.0130298	5754.23	5.75667	10.1073	0.2659	125.49	0.224231	1.89934	0	0	0	0	0	7965	3361	1948	0.0821473	4
251	Zhaotong	3	2007	0	0	0	0	0	0	0	0	0	0	0	0	0	0	0.0105199	3771.93	8.29961	7.22489	0.4186	243.41	0.278153	1.66205	0	0	0	0	0	9547	473	5823	0.0267019	3
252	Lijiang	3	2007	0	0	0	0	0	0	0	0	0	0	0	0	0	0	0.0267827	6061.47	10.3625	5.75689	0.3157	55.62	0.342418	2.87582	0	0	0	0	0	3512	156	1283	0.0494936	5
253	Pu'er	3	2007	0	0	0	0	0	0	0	0	0	0	0	0	0	0	0.0210616	5101.57	6.5997	7.88084	0.2882	53.94	0.368312	2.24765	0	0	0	0	0	10845	2509	2852	0.0351812	3
254	Lincang	3	2007	0	0	0	0	0	0	0	0	0	0	0	0	0	0	0.0177618	4979.19	5.43045	6.57998	0.3315	91.04	0.284273	1.57048	0	0	0	0	0	3505	1904	849	0.0311729	6
255	Xi'an	3	2007	1	0	0	0	0	0	0	2016	0	0	0	1	1	1	0.0581001	18520.3	9.5434	45.8469	0.4335	756.08	0.0914276	4.08777	0	0	0	1	0	98155	18304	24363	0.348621	1
256	Tongchuan	3	2007	0	0	0	0	0	0	0	0	0	0	0	0	1	0	0.0130484	10645.8	5.40979	3.25688	0.5536	218.6	0.167	1.88909	0	0	0	0	0	16376	350	2358	0.0526586	7
257	Baoji	3	2007	0	0	0	0	0	0	0	0	0	0	0	0	1	0	0.0132821	13399.6	8.65018	8.58423	0.5868	207.45	0.0920588	1.49808	0	0	0	0	0	81653	9704	14855	0.107839	5
258	Xianyang	3	2007	0	0	0	0	0	0	0	0	0	0	0	0	1	0	0.0155782	10158.9	9.22561	18.4677	0.4499	497.1	0.103497	1.46113	0	0	0	0	0	123934	6356	17752	0.0973862	8
259	Weinan	3	2007	0	0	0	0	0	0	0	0	0	0	0	0	1	0	0.0161708	6780.1	4.68746	15.341	0.4606	412.14	0.136228	1.90881	0	0	0	0	0	330938	4656	68681	0.0626262	11
260	Y an'an	3	2007	0	0	0	0	0	0	0	0	0	0	0	0	1	0	0.010708	24887.3	12.6598	23.7012	0.7861	59.28	0.165666	1.0849	0	0	0	0	0	13336	1357	7700	0.0633163	9
261	Hanzhong	3	2007	0	0	0	0	0	0	0	0	0	0	0	0	1	0	0.0116901	7220.13	3.46853	5.3247	0.4025	139.19	0.166313	2.0057	0	0	0	0	0	64682	2696	27071	0.0667731	19
262	Yulin	3	2007	0	0	0	0	0	0	0	0	0	0	0	0	1	0	0.0100848	17598.6	18.5918	23.7874	0.6818	81.83	0.142643	1.48859	0	0	0	0	0	84721	2002	57487	0.060004	6
263	Ankang	3	2007	0	0	0	0	0	0	0	0	0	0	0	0	1	0	0.0183357	6133.51	10.7266	2.12345	0.2889	127.53	0.186288	1.87299	0	0	0	0	0	6007	544	5096	0.0786186	4
264	Shangluo	3	2007	0	0	0	0	0	0	0	0	0	0	0	0	1	0	0.0139364	4950.55	9.56602	1.68483	0.3599	126.08	0.236833	2.14407	0	0	0	0	0	11570	2388	7377	0.0584226	9
265	Lanzhou	3	2007	0	0	0	0	0	0	0	0	0	0	0	1	1	0	0.0233213	19376.1	5.46467	33.0247	0.4548	244	0.113678	4.28206	0	0	0	1	0	64044	3737	14661	0.313956	3
266	Jiayuguan	3	2007	0	0	0	0	0	0	0	0	0	0	0	0	1	0	0.0110629	51081.6	10.4251	6.12939	0.8063	61.81	0.065357	1.8615	0	0	0	0	0	18848	2505	6362	0.551267	7
267	Jinchang	3	2007	0	0	0	0	0	0	0	0	0	0	0	0	1	0	0.0105991	39554.1	5.8214	5.11571	0.8065	53.17	0.0747433	1.06059	0	0	0	0	0	91267	1730	18972	0.124724	3
268	Baiyin	3	2007	0	0	0	0	0	0	0	0	0	0	0	0	1	0	0.0106156	10300.3	5.02002	9.05515	0.5425	83.34	0.154319	1.32559	0	0	0	0	0	135685	1767	15417	0.102531	8
269	Tianshui	3	2007	0	0	0	0	0	0	0	0	0	0	0	0	1	0	0.0107945	4816.89	5.34393	5.7725	0.3782	247.06	0.251691	1.60193	0	0	0	0	0	5538	516	4805	0.0271636	7
270	Wuwei	3	2007	0	0	0	0	0	0	0	0	0	0	0	0	1	0	0.0118194	8579.28	8.45525	4.66943	0.3489	56.74	0.158401	1.26921	0	0	0	0	0	4392	769	2733	0.0936076	15
271	Zhangye	3	2007	0	0	0	0	0	0	0	0	0	0	0	0	1	0	0.0125928	9993.1	6.53169	3.92131	0.3538	30.7	0.183824	1.45761	0	0	0	0	0	13714	1058	5800	0.0875941	11
272	Pingliang	3	2007	0	0	0	0	0	0	0	0	0	0	0	0	1	0	0.012572	5860.99	6.10193	5.10275	0.3939	203.07	0.252085	2.03206	0	0	0	0	0	57942	811	6500	0.0460366	6
273	Jiuquan	3	2007	0	0	0	0	0	0	0	0	0	0	0	0	1	0	0.0206849	17813	10.0495	10.2372	0.4437	4.82	0.133108	1.85847	0	0	0	0	0	12100	1123	2300	0.212727	26
274	Qingyang	3	2007	0	0	0	0	0	0	0	0	0	0	0	0	1	0	0.0106702	6941.53	12.4358	8.46896	0.5777	94.38	0.24131	1.23993	0	0	0	0	0	3379	144	1974	0.082159	24
275	Dingxi	3	2007	0	0	0	0	0	0	0	0	0	0	0	0	1	0	0.0104786	2949.15	4.62649	4.0936	0.1879	145.66	0.381012	1.96623	0	0	0	0	0	2346	187	1745	0.0501757	19
276	Longnan	3	2007	0	0	0	0	0	0	0	0	0	0	0	0	1	0	0.0109317	3529.78	3.89844	2.19578	0.3534	98.78	0.383639	2.06256	0	0	0	0	0	2800	433	2033	0.0566681	23
277	Xining	3	2007	0	0	0	0	0	0	0	0	0	0	0	1	1	0	0.0213064	13885.7	6.55586	15.6703	0.4895	280.97	0.131538	4.41786	0	0	0	1	0	69417	4139	22158	0.338219	2
278	Yinchuan	3	2007	0	0	0	0	0	0	0	0	0	0	0	1	1	0	0.0184489	24166.9	8.61812	51.7175	0.4674	155.72	0.118626	3.92971	0	0	0	1	0	15541	4935	5214	0.403482	0
279	Shizuishan	3	2007	0	0	0	0	0	0	0	0	0	0	0	0	1	0	0.0101033	19323.1	10.5843	19.8433	0.6488	140.82	0.132098	1.83168	0	0	0	0	0	156231	2690	38869	0.228776	3
280	Wuzhong	3	2007	0	0	0	0	0	0	0	0	0	0	0	0	1	0	0.0104382	9265.79	8.59862	14.0908	0.5336	64.15	0.240359	1.96826	0	0	0	0	0	102859	5645	28063	0.121544	3
281	Guyuan	3	2007	0	0	0	0	0	0	0	0	0	0	0	0	1	0	0.0100246	3518.5	6.4948	5.96501	0.2066	136.31	0.498582	1.62054	0	0	0	0	0	1300	268	1300	0.033062	2
282	Zhongwei	3	2007	0	0	0	0	0	0	0	0	0	0	0	0	1	0	0.010017	7637.6	11.3529	11.974	0.3689	63.03	0.254604	1.93835	0	0	0	0	0	54361	6454	25980	0.078896	2
283	Urumqi	3	2007	0	0	0	0	0	0	0	0	0	0	0	1	1	0	0.016184	27026.7	5.15177	53.8015	0.375	162.7	0.0832829	3.90309	0	0	0	1	0	123961	5766	45030	0.463435	11
284	Karamay	3	2007	0	0	0	0	0	0	0	0	0	0	0	0	1	0	0.0125389	85869.1	15.3768	31.5193	0.8972	36.78	0.083134	0.651669	0	0	0	0	0	23222	1540	3640	0.234823	3
1	Beijing	1	2008	0	0	0	0	0	0	0	0	0	0	1	1	1	0	0.0502726	55972.5	5.33188	99.2089	0.2683	749.22	0.186811	5.70113	0	0	0	1	0	57783	8713	19983	1.96697	5
2	Tianjin	1	2008	1	0	0	0	0	0	0	2015	0	0	1	1	0	0	0.0910954	49713.6	13.4062	110.23	0.5727	824.38	0.136555	2.77655	0	0	0	1	0	209844	19441	58465	1.18365	10
3	Shijiazhuang	1	2008	1	0	0	0	0	0	0	2019	0	0	0	1	1	0	0.020773	24174.3	16.1351	67.3492	0.4835	609.685	0.068274	2.18136	0	0	0	1	0	170950	19045	39344	0.211908	13
4	Tangshan	1	2008	1	0	0	0	0	0	0	2019	0	0	0	0	1	0	0.0263075	40660.5	13.8258	99.5516	0.5742	541.33	0.0721789	1.24985	0	0	0	0	0	272076	20047	122136	0.219863	13
5	Qinhuangdao	1	2008	0	0	0	0	0	0	0	0	0	0	0	0	1	0	0.0444528	21538.3	8.47194	28.7574	0.3887	379.205	0.116431	1.92918	0	0	0	1	0	48373	5130	9679	0.222494	7
6	Handan	1	2008	0	0	0	0	0	0	0	0	0	0	0	0	1	0	0.0188515	18097.4	14.8122	65.6667	0.5258	762.365	0.0778708	1.16906	0	0	0	0	0	168816	7733	55185	0.111052	9
7	Xingtai	1	2008	0	0	0	0	0	0	0	0	0	0	0	0	1	0	0.0237076	12055.4	14.2617	39.1234	0.5648	565.96	0.11094	1.60139	0	0	0	0	0	108325	8678	53668	0.107453	1
8	Baoding	1	2008	1	0	0	0	0	0	0	2019	0	0	0	0	1	0	0.0334683	12528.9	9.32976	68.6992	0.4968	553.515	0.105181	1.6921	0	0	0	0	0	60278	13448	15007	0.150392	3
9	Zhangjiakou	1	2008	0	0	0	0	0	0	0	0	0	0	0	0	1	0	0.0161346	15053.7	9.91032	28.6553	0.4491	124.685	0.154212	1.95643	0	0	0	0	0	132931	9791	20756	0.143826	0
10	Chengde	1	2008	0	0	0	0	0	0	0	0	0	0	0	0	1	0	0.0154147	17635.8	12.4209	11.5684	0.5632	93.405	0.149424	1.56283	0	0	0	0	0	83896	6098	29169	0.141627	0
11	Cangzhou	1	2008	0	0	0	0	0	0	0	0	0	0	0	0	1	0	0.0165021	20433.1	13.56	59.0205	0.5183	504.415	0.072831	1.10672	0	0	0	0	0	25641	8098	8804	0.143323	0
12	Langfang	1	2008	1	0	0	0	0	0	0	2019	0	0	0	0	1	0	0.0378968	22169.1	27.0256	67.3026	0.5665	633.99	0.10133	1.90273	0	0	0	1	0	34218	5971	8408	0.254899	2
13	Hengshui	1	2008	0	0	0	0	0	0	0	0	0	0	0	0	1	0	0.0160749	12069.7	9.06906	18.7362	0.4952	489.765	0.105357	1.72614	0	0	0	0	0	53208	5613	34267	0.118454	2
14	Taiyuan	2	2008	0	0	0	0	0	0	0	0	0	0	0	1	1	0	0.0247598	35210.4	7.01792	51.9977	0.5121	517.325	0.104119	5.04572	0	0	0	1	0	100089	2483	40611	0.447493	4
15	Datong	2	2008	0	0	0	0	0	0	0	0	0	0	0	0	1	0	0.0212182	14864.7	4.62872	34.5035	0.5246	221.215	0.174308	2.91339	0	0	0	0	0	101229	4663	83262	0.159414	3
16	Yangquan	2	2008	0	0	0	0	0	0	0	0	0	0	0	0	1	0	0.0209122	20960.7	5.46505	14.8539	0.5907	282.83	0.130813	2.50757	0	0	0	0	0	100401	548	16076	0.435587	9
17	Changzhi	2	2008	0	0	0	0	0	0	0	0	0	0	0	0	1	0	0.0499287	18716.3	6.17577	40.3075	0.596	235.115	0.14242	1.94774	0	0	0	0	0	106547	3677	53113	0.328137	9
18	Jincheng	2	2008	0	0	0	0	0	0	0	0	0	0	0	0	1	0	0.0501501	21536.7	8.19901	30.2681	0.6357	232.865	0.119975	2.53014	0	0	0	0	0	94314	5495	50794	0.380638	15
19	Shuozhou	2	2008	0	0	0	0	0	0	0	0	0	0	0	0	1	0	0.020026	28960.3	12.2671	21.1161	0.6067	140.19	0.143985	1.64907	0	0	0	0	0	115446	1522	25039	0.314543	8
20	Jinzhong	2	2008	0	0	0	0	0	0	0	0	0	0	0	0	1	0	0.0185486	16155.7	8.11413	40.2179	0.5496	193.205	0.150896	2.05534	0	0	0	0	0	101200	2018	57059	0.458084	13
21	Yuncheng	2	2008	0	0	0	0	0	0	0	0	0	0	0	0	1	0	0.0354091	11365.8	8.77499	30.9036	0.5402	355.605	0.134613	1.71785	0	0	0	0	0	120129	8130	44467	0.359541	1
22	Xinzhou	2	2008	0	0	0	0	0	0	0	0	0	0	0	0	1	0	0.0108479	8971.23	5.00898	20.6053	0.5182	120.78	0.272964	2.96423	0	0	0	0	0	86334	3328	66275	0.104499	5
23	Linfen	2	2008	0	0	0	0	0	0	0	0	0	0	0	0	1	0	0.0219947	14471.4	5.89759	38.6473	0.6467	213.06	0.144998	1.70163	0	0	0	0	0	71653	3815	73804	0.174008	1
24	Lvliang	2	2008	0	0	0	0	0	0	0	0	0	0	0	0	1	0	0.0261262	13429	7.60233	47.4847	0.6877	176.835	0.161031	1.55729	0	0	0	0	0	83411	3752	57368	0.153466	3
25	Hohhot	3	2008	0	0	0	0	0	0	0	0	0	0	0	1	1	0	0.0473242	48548.9	16.7786	69.5231	0.3773	130.115	0.101172	2.36137	0	0	0	1	0	81597	2374	16411	0.934358	0
26	Baotou	3	2008	0	0	0	0	0	0	0	0	0	0	0	0	1	0	0.0421605	67513.8	27.2862	66.9764	0.5148	78.18	0.0870271	1.04161	0	0	0	0	0	158780	4417	64867	0.852361	2
27	Wuhai	3	2008	0	0	0	0	0	0	0	0	0	0	0	0	1	0	0.0118831	50963.3	8.9887	28.5704	0.6554	272.975	0.13107	1.63528	0	0	0	0	0	98500	491	18600	0.369998	2
28	Chifeng	3	2008	0	0	0	0	0	0	0	0	0	0	0	0	1	0	0.012976	16713.4	13.2746	37.9383	0.4746	50.475	0.202733	1.19193	0	0	0	0	0	198574	2612	35340	0.166737	6
29	Tongliao	3	2008	0	0	0	0	0	0	0	0	0	0	0	0	1	0	0.0148674	24745.6	16.1102	31.5812	0.4637	53.335	0.162941	0.826306	0	0	0	0	0	85125	3220	15686	0.11077	1
30	Erdos	3	2008	0	0	0	0	0	0	0	0	0	0	0	0	1	0	0.0464941	106778	56.7955	75.8849	0.5501	16.915	0.104601	0.890117	0	0	0	1	0	243870	2085	82631	0.242897	7
31	Hulunbuir	3	2008	0	0	0	0	0	0	0	0	0	0	0	0	1	0	0.0163198	22946.1	8.26945	55.4233	0.3311	10.705	0.214999	1.17162	0	0	0	0	0	83530	4711	20042	0.16706	3
32	Bayannur	3	2008	0	0	0	0	0	0	0	0	0	0	0	0	1	0	0.0173965	23344.9	17.9437	19.141	0.4745	27.6	0.183259	1.22235	0	0	0	0	0	76910	4383	19536	0.415917	3
33	Ulanqab	3	2008	0	0	0	0	0	0	0	0	0	0	0	0	1	0	0.0204555	18661.5	11.2557	26.3864	0.4768	52.67	0.208235	1.02741	0	0	0	0	0	103255	749	20118	0.0382315	1
34	Shenyang	1	2008	1	0	0	0	0	0	0	2016	0	0	0	1	1	1	0.117966	43421.3	22.7638	77.638	0.483	549.43	0.105359	2.28005	0	0	0	1	0	92665	6259	62868	0.448804	1
35	Dalian	1	2008	1	0	0	0	0	0	0	2016	0	0	0	0	1	1	0.100125	56233.9	20.8999	66.1623	0.4905	462.46	0.106266	2.33642	0	0	0	1	0	101242	27820	18768	0.477798	3
36	Anshan	1	2008	0	0	0	0	0	0	0	0	0	0	0	0	1	0	0.0351224	39168.5	14.5577	35.3553	0.5579	379.53	0.0973257	1.30426	0	0	0	0	0	99706	5034	40233	0.249141	0
37	Fushun	1	2008	0	0	0	0	0	0	0	0	0	0	0	0	1	0	0.0240341	24901.3	11.145	21.3181	0.5595	197.98	0.133013	1.34193	0	0	0	0	0	74152	3806	35833	0.214035	3
38	Benxi	1	2008	0	0	0	0	0	0	0	0	0	0	0	0	1	0	0.0228531	35156.4	7.3914	11.7839	0.6185	185.135	0.124243	1.42229	0	0	0	0	0	103330	5654	34562	0.233746	6
39	Dandong	1	2008	0	0	0	0	0	0	0	0	0	0	0	0	1	0	0.0476975	19888.9	14.8798	12.2508	0.4511	160.47	0.141018	1.59932	0	0	0	0	0	43546	5196	22318	0.208259	2
40	Jinzhou	1	2008	0	0	0	0	0	0	0	0	0	0	0	0	1	0	0.0412731	18628.1	7.60802	17.3762	0.4337	309.81	0.117621	1.64322	0	0	0	0	0	70990	3745	48173	0.178255	1
41	Yingkou	1	2008	1	0	0	0	0	0	0	2016	0	0	0	0	1	0	0.0416226	27094.8	24.6017	26.1789	0.5589	432.74	0.109838	1.56254	0	0	0	1	0	81705	3326	59761	0.236002	1
42	Fuxin	1	2008	0	0	0	0	0	0	0	0	0	0	0	0	1	0	0.0253384	11890.9	6.75151	8.31606	0.3887	186.065	0.221013	2.4811	0	0	0	0	0	50798	986	26902	0.183471	3
43	Liaoyang	1	2008	0	0	0	0	0	0	0	0	0	0	0	0	1	0	0.0345612	26337.7	10.6256	22.5202	0.6379	387.025	0.104463	1.52223	0	0	0	0	0	34352	3600	25456	0.232903	3
44	Panjin	1	2008	0	0	0	0	0	0	0	0	0	0	0	0	1	0	0.0186324	40462.7	5.72825	23.7986	0.7151	317.185	0.0863517	1.23987	0	0	0	0	0	18036	1751	6094	0.252672	3
45	Tieling	1	2008	0	0	0	0	0	0	0	0	0	0	0	0	1	0	0.0255664	15726.7	17.8067	15.6215	0.4612	235.54	0.144304	1.47015	0	0	0	0	0	78304	1645	25503	0.142735	11
46	Chaoyang	1	2008	0	0	0	0	0	0	0	0	0	0	0	0	1	0	0.0178064	12492.4	12.7464	14.1976	0.4462	173.305	0.208056	1.76796	0	0	0	0	0	64878	4349	32712	0.129495	18
47	Huludao	1	2008	0	0	0	0	0	0	0	0	0	0	0	0	1	0	0.0178959	12597.2	7.40727	18.889	0.4943	269.305	0.15394	2.02381	0	0	0	0	0	78484	2154	11753	0.166286	23
48	Changchun	2	2008	0	0	0	0	0	0	0	0	0	0	0	1	1	1	0.0651824	29993.9	16.3734	72.6338	0.5023	364.89	0.0938096	2.27811	0	0	0	1	0	56831	5489	63604	0.247248	24
49	Jilin	2	2008	0	0	0	0	0	0	0	0	0	0	0	0	1	0	0.0271574	27475.4	28.3015	32.3953	0.4928	160.395	0.10451	1.13204	0	0	0	0	0	52006	15037	45440	0.185401	0
50	Siping	2	2008	0	0	0	0	0	0	0	0	0	0	0	0	1	0	0.0163624	15466.9	12.6917	21.0519	0.3468	239.37	0.119824	1.2035	0	0	0	0	0	59093	967	13555	0.124601	3
51	Liaoyuan	2	2008	0	0	0	0	0	0	0	0	0	0	0	0	1	0	0.0357382	21578	26.0858	7.19775	0.5117	240.49	0.151082	1.16312	0	0	0	0	0	24605	579	13914	0.172482	2
52	Tonghua	2	2008	0	0	0	0	0	0	0	0	0	0	0	0	1	0	0.0234764	18130	16.9471	11.8489	0.4969	149.3	0.156226	1.41397	0	0	0	0	0	30471	6387	16870	0.160468	7
53	Baishan	2	2008	0	0	0	0	0	0	0	0	0	0	0	0	1	0	0.0317037	21844.1	16.19	7.27774	0.5443	74.245	0.194287	1.50782	0	0	0	0	0	29289	1608	41990	0.163378	2
54	Songyuan	2	2008	0	0	0	0	0	0	0	0	0	0	0	0	1	0	0.017836	24963.3	18.6856	16.143	0.5755	135.045	0.0924269	0.674554	0	0	0	0	0	28136	1485	32383	0.14967	3
55	Baicheng	2	2008	0	0	0	0	0	0	0	0	0	0	0	0	1	0	0.016333	13827.1	11.6647	10.8084	0.4061	78.87	0.208066	1.33366	0	0	0	0	0	15870	2339	17437	0.131766	4
56	Harbin	2	2008	1	0	0	0	0	0	0	2019	0	0	0	1	1	1	0.0238847	25465.4	7.28502	50.1457	0.3704	186.45	0.10504	2.30512	0	0	0	1	0	54022	3510	59969	0.257883	3
57	Qiqihar	2	2008	0	0	0	0	0	0	0	0	0	0	0	0	1	0	0.016866	10101	3.97822	17.1987	0.3345	134.14	0.173692	1.46491	0	0	0	0	0	58091	4967	36140	0.121584	1
58	Jixi	2	2008	0	0	0	0	0	0	0	0	0	0	0	0	1	0	0.0150019	14735.2	2.2486	8.71106	0.3146	84.73	0.106603	1.76658	0	0	0	0	0	21900	1239	29683	0.482974	3
59	Hegang	2	2008	0	0	0	0	0	0	0	0	0	0	0	0	1	0	0.0138168	14705	2.13121	6.4909	0.425	74.665	0.163771	1.96063	0	0	0	0	0	36766	2790	19182	0.209101	5
60	Shuangyashan	2	2008	0	0	0	0	0	0	0	0	0	0	0	0	1	0	0.0142223	15744.1	2.87747	7.56885	0.4279	64.91	0.160728	1.52169	0	0	0	0	0	48382	930	22747	0.157269	6
61	Daqing	2	2008	0	0	0	0	0	0	0	0	0	0	0	0	1	0	0.013659	60434.3	8.8014	50.8252	0.8497	130.435	0.0499571	0.653613	0	0	0	0	0	57254	8578	33902	0.287501	1
62	Yichun	2	2008	0	0	0	0	0	0	0	0	0	0	0	0	1	0	0.0158079	10749.3	3.06129	4.57216	0.3717	38.905	0.20894	1.75657	0	0	0	0	0	9761	1129	22624	0.149977	1
63	Jiamusi	2	2008	0	0	0	0	0	0	0	0	0	0	0	0	1	0	0.0181912	13642.8	3.04148	13.5743	0.2084	76.87	0.177373	1.67914	0	0	0	0	0	33088	3276	45573	0.207903	1
64	Qitaihe	2	2008	0	0	0	0	0	0	0	0	0	0	0	0	1	0	0.010731	20286.2	5.21274	6.16047	0.5178	146.5	0.1672	1.46346	0	0	0	0	0	33544	1680	23925	0.179431	1
65	Mudanjiang	2	2008	0	0	0	0	0	0	0	0	0	0	0	0	1	0	0.0250282	17990.9	7.28564	9.93246	0.3431	66.58	0.148718	1.5818	0	0	0	1	0	41961	3291	42545	0.0987577	1
66	Heihe	2	2008	1	0	0	0	0	0	0	2019	0	0	0	0	1	0	0.0241724	10234.5	1.67805	6.90716	0.1593	23.255	0.23308	1.80916	0	0	0	0	0	20783	189	5604	0.136659	0
67	Suihua	2	2008	0	0	0	0	0	0	0	0	0	0	0	0	1	0	0.0139738	8318.97	3.13241	15.2501	0.2396	165.58	0.204128	1.18514	0	0	0	0	0	11983	338	2998	0.00924839	0
68	Shanghai	1	2008	1	0	0	0	0	0	0	2013	0	0	1	1	0	0	0.0611283	62754.9	10.1149	178.155	0.4659	2192.09	0.189363	4.36228	0	0	0	1	0	298000	41192	40629	1.8972	4
69	Nanjing	1	2008	1	0	0	0	0	0	0	2019	0	0	0	1	0	1	0.0536397	53591.4	16.344	53.7139	0.4894	947.235	0.107196	4.12307	0	0	0	1	0	137577	35446	33857	0.4675	4
70	Wuxi	1	2008	0	0	0	0	0	0	0	0	0	0	0	0	0	0	0.0597607	85299	21.8691	58.9483	0.5848	968.455	0.0767017	2.04704	0	0	0	1	0	96064	41637	44487	0.561106	2
71	Xuzhou	1	2008	0	0	0	0	0	0	0	0	0	0	0	0	0	0	0.0301538	19941.4	16.1665	35.079	0.5251	843.205	0.0991583	1.25325	0	0	0	1	0	125875	6981	22262	0.113894	4
72	Changzhou	1	2008	0	0	0	0	0	0	0	0	0	0	0	0	0	0	0.0743354	55723	30.889	38.5436	0.5967	548.125	0.0847684	2.12108	0	0	0	1	0	66656	35942	25392	0.448906	5
73	Suzhou	1	2008	1	0	0	0	0	0	0	2019	0	0	0	0	0	0	0.0942851	97375	17.0309	107.475	0.6371	611.945	0.0928727	2.18504	0	0	0	1	0	176990	57349	42753	0.773088	6
74	Nantong	1	2008	0	0	0	0	0	0	0	0	0	0	0	0	0	0	0.0912645	29905.7	19.6425	43.1514	0.5668	1041.39	0.0781707	1.87016	0	0	0	1	0	72153	15551	37865	0.213467	11
75	Lianyungang	1	2008	1	0	0	0	0	0	0	2019	0	0	0	0	0	0	0.0965966	15277	18.8933	20.7515	0.4673	709.455	0.141887	1.71621	0	0	0	1	0	33565	3021	11056	0.148946	8
76	Huai'an	1	2008	0	0	0	0	0	0	0	0	0	0	0	0	0	0	0.0444779	16641.1	17.0752	15.2038	0.4814	323.775	0.124798	1.25162	0	0	0	1	0	44790	8130	20562	0.111742	1
77	Yancheng	1	2008	0	0	0	0	0	0	0	0	0	0	0	0	0	0	0.0508902	18755.2	17.5769	24.1949	0.4698	547.62	0.0958384	1.25941	0	0	0	1	0	29279	8655	13921	0.093311	4
78	Yangzhou	1	2008	0	0	0	0	0	0	0	0	0	0	0	0	0	0	0.0859287	32111.2	20.1757	30.241	0.5702	529.375	0.0803777	1.55172	0	0	0	1	0	83009	8956	13304	0.213698	1
79	Zhenjiang	1	2008	0	0	0	0	0	0	0	0	0	0	0	0	0	0	0.0692718	49324.3	15.6637	26.1183	0.5981	408.255	0.0685829	1.55077	0	0	0	1	0	62068	8782	14472	0.262357	1
80	Taizhou	1	2008	0	0	0	0	0	0	0	0	0	0	0	0	0	0	0.0622922	26349.6	20.3914	29.1614	0.5825	508.8	0.0899605	1.57418	0	0	0	0	0	58576	16449	18161	0.1799	8
81	Suqian	1	2008	0	0	0	0	0	0	0	0	0	0	0	0	0	0	0.0200276	12219.8	24.1161	13.9999	0.4598	437.45	0.150547	1.17632	0	0	0	0	0	19296	5006	7833	0.0513646	3
82	Hangzhou	1	2008	1	0	0	0	0	0	0	2016	0	0	0	1	0	1	0.0581033	50316.6	8.57794	56.3707	0.5017	538.51	0.0877751	4.37771	0	0	0	1	0	91983	79959	37124	0.614667	10
83	Ningbo	1	2008	1	0	0	0	0	0	0	2016	0	0	0	0	0	1	0.0544644	48240.6	11.9114	63.5846	0.5529	439.985	0.110848	2.99717	0	0	0	1	0	134302	17735	20575	1.30796	6
84	Wenzhou	1	2008	0	0	0	0	0	0	0	0	0	0	0	0	0	0	0.0174986	25890.4	5.80462	32.6112	0.5421	568.825	0.0864859	3.06352	0	0	0	1	0	52308	7900	7154	0.447738	6
85	Jiaxing	1	2008	0	0	0	0	0	0	0	0	0	0	0	0	0	0	0.0620223	35670.4	10.6613	40.9306	0.5991	560.59	0.0748747	2.08786	0	0	0	1	0	111739	17488	19402	0.589131	3
86	Huzhou	1	2008	0	0	0	0	0	0	0	0	0	0	0	0	0	0	0.0638256	30877.3	12.69	22.7395	0.5726	417.42	0.0835032	1.71771	0	0	0	0	0	46316	10518	12092	0.33975	8
87	Shaoxing	1	2008	0	0	0	0	0	0	0	0	0	0	0	0	0	0	0.0362536	43152.8	8.40094	32.2535	0.6072	432.765	0.0648212	2.56125	0	0	0	1	0	61490	29862	14329	0.34427	4
88	Jinhua	1	2008	1	0	0	0	0	0	0	2016	0	0	0	0	0	0	0.0311923	27245.8	11.4625	30.1541	0.5421	323.74	0.0818013	2.64412	0	0	0	0	0	36511	11074	16160	0.406149	4
89	Quzhou	1	2008	0	0	0	0	0	0	0	0	0	0	0	0	0	0	0.0169601	19962.8	18.2097	7.29069	0.5305	236.875	0.117114	1.80713	0	0	0	0	0	30889	13977	10565	0.346556	2
90	Zhoushan	1	2008	1	0	0	0	0	0	0	2016	0	0	0	0	0	0	0.0324609	43943.3	20.5332	5.7752	0.4377	483.01	0.156611	2.78688	0	0	0	1	0	24851	2091	15551	0.450523	3
91	Taizhou	1	2008	0	0	0	0	0	0	0	0	0	0	0	0	0	0	0.0184425	28195.2	10.3147	32.3518	0.5386	408.555	0.0782631	2.16075	0	0	0	1	0	48378	5125	8603	0.38298	20
92	Lishui	1	2008	0	0	0	0	0	0	0	0	0	0	0	0	0	0	0.0211275	18842.6	12.4274	6.09923	0.4653	233.185	0.169624	2.18101	0	0	0	0	0	14789	7945	2846	0.210237	29
93	Hefei	2	2008	0	0	0	0	0	0	0	0	0	0	0	1	0	0	0.0600621	33004.9	29.1984	45.1041	0.4897	709.54	0.133497	3.2233	0	0	0	1	0	27473	2036	12670	0.28359	34
94	Wuhu	2	2008	0	0	0	0	0	0	0	0	0	0	0	0	0	0	0.0629448	31097.4	20.2604	19.883	0.5703	694.865	0.112461	1.70477	0	0	0	1	0	45840	4723	12546	0.412379	50
95	Bengbu	2	2008	0	0	0	0	0	0	0	0	0	0	0	0	0	0	0.0431287	11760.6	10.9653	10.9248	0.3914	651.68	0.151319	1.60225	0	0	0	0	0	17614	5975	12190	0.155638	71
96	Huainan	2	2008	0	0	0	0	0	0	0	0	0	0	0	0	0	0	0.0259519	17612.8	6.2639	15.8821	0.5502	886.93	0.119717	2.0713	0	0	0	0	0	112436	5778	41782	0.138343	62
97	Maanshan	2	2008	0	0	0	0	0	0	0	0	0	0	0	0	0	0	0.055481	41216.7	20.9978	17.7752	0.6571	494.07	0.111721	1.35785	0	0	0	1	0	49746	8060	10627	0.218609	113
98	Huaibei	2	2008	0	0	0	0	0	0	0	0	0	0	0	0	0	0	0.027782	14376.9	8.09811	12.4362	0.5622	626.925	0.117366	1.57854	0	0	0	0	0	60952	1749	25024	0.114938	103
99	Tongling	2	2008	0	0	0	0	0	0	0	0	0	0	0	0	0	0	0.0528755	37153.7	11.9521	5.86834	0.6774	599.665	0.109925	1.57162	0	0	0	0	0	40637	4222	11509	0.205549	69
100	Anqing	2	2008	0	0	0	0	0	0	0	0	0	0	0	0	0	0	0.0273037	10972.5	14.3868	10.9112	0.4137	570.755	0.158889	1.54736	0	0	0	1	0	28392	5479	7372	0.0862105	144
101	Huangshan	2	2008	0	0	0	0	0	0	0	0	0	0	0	0	0	0	0.0460428	14282.3	23.0002	4.95987	0.3711	433.49	0.184982	1.81948	0	0	0	0	0	2674	2052	3234	0.276405	168
102	Chuzhou	2	2008	0	0	0	0	0	0	0	0	0	0	0	0	0	0	0.0252159	11124.3	14.9065	17.0206	0.4126	382.34	0.160912	1.43231	0	0	0	0	0	17595	9145	23855	0.106946	206
103	Fuyang	2	2008	0	0	0	0	0	0	0	0	0	0	0	0	0	0	0.0206858	5790.15	5.43741	18.0797	0.333	765.525	0.189926	1.91432	0	0	0	0	0	10735	2947	4387	0.0275506	202
104	Suzhou	2	2008	0	0	0	0	0	0	0	0	0	0	0	0	0	0	0.0197932	6773.71	7.15241	11.3591	0.3003	596.645	0.140364	1.31964	0	0	0	0	0	14005	3147	10774	0.0729318	226
105	Lu'an	2	2008	0	0	0	0	0	0	0	0	0	0	0	0	0	0	0.0243156	7656.37	9.30947	12.3516	0.375	468.18	0.185832	1.52314	0	0	0	0	0	11627	5315	5206	0.15628	6
106	Bozhou	2	2008	0	0	0	0	0	0	0	0	0	0	0	0	0	0	0.0247039	6734.78	9.03904	8.93038	0.2904	683.625	0.15074	1.21898	0	0	0	0	0	4502	1669	1403	0.072837	2
107	Chizhou	2	2008	0	0	0	0	0	0	0	0	0	0	0	0	0	0	0.0482919	13740.5	19.5486	4.62168	0.3765	295.16	0.222635	1.81552	0	0	0	0	0	26085	1306	35109	0.0923472	4
108	Xuancheng	2	2008	0	0	0	0	0	0	0	0	0	0	0	0	0	0	0.0317156	13326.6	28.4417	8.90938	0.3915	495.45	0.166307	1.32924	0	0	0	0	0	10149	6007	6367	0.12854	7
109	Fuzhou	1	2008	1	0	0	0	0	0	0	2015	0	0	0	1	0	0	0.0404511	30202	10.2953	29.8381	0.4648	631.625	0.0780134	3.03699	0	0	0	1	0	92837	4288	8047	0.171202	8
110	Xiamen	1	2008	1	0	0	0	0	0	0	2015	0	0	0	0	0	1	0.100927	54769.6	9.42463	22.9743	0.531	1008.2	0.152619	3.26699	0	0	0	1	0	45779	3776	1399	0.954276	13
111	Putian	1	2008	0	0	0	0	0	0	0	0	0	0	0	0	0	0	0.0254976	19274	8.71449	12.8115	0.5495	703.715	0.0743445	1.34508	0	0	0	0	0	31772	1571	2531	0.197916	15
112	Sanming	1	2008	0	0	0	0	0	0	0	0	0	0	0	0	0	0	0.016873	24128.3	19.0441	6.19878	0.433	323.6	0.0794965	1.38991	0	0	0	0	0	70971	14508	11120	0.197021	19
113	Quanzhou	1	2008	1	0	0	0	0	0	0	2015	0	0	0	0	0	0	0.0536403	31164.9	5.28996	52.3678	0.5907	545.405	0.0596438	1.41807	0	0	0	1	0	52116	26283	23331	0.408433	24
114	Zhangzhou	1	2008	0	0	0	0	0	0	0	0	0	0	0	0	0	0	0.044691	19559.2	9.05084	21.4296	0.4317	525.67	0.0920721	1.21305	0	0	0	0	0	17809	77089	4260	0.218821	26
115	Nanping	1	2008	0	0	0	0	0	0	0	0	0	0	0	0	0	0	0.017275	17059.8	13.471	4.98335	0.3791	409.045	0.0996488	1.59675	0	0	0	0	0	33068	8759	7660	0.163238	41
116	Longyan	1	2008	0	0	0	0	0	0	0	0	0	0	0	0	0	0	0.0238583	23615.8	9.69391	8.2345	0.5033	510.595	0.0902466	1.36431	0	0	0	0	0	54028	4438	12466	0.196116	44
117	Ningde	1	2008	0	0	0	0	0	0	0	0	0	0	0	0	0	0	0.0148811	16027.8	11.7613	6.91196	0.3804	440.595	0.100986	1.40512	0	0	0	0	0	10925	2065	3688	0.191815	48
118	Nanchang	2	2008	0	0	0	0	0	0	0	0	0	0	0	1	0	0	0.0690103	31516.1	13.7801	32.6969	0.5427	537.76	0.0892545	2.76081	0	0	0	1	0	22500	10118	16189	0.290916	61
119	Jingdezhen	2	2008	0	0	0	0	0	0	0	0	0	0	0	0	0	0	0.0289063	18411.2	10.7166	6.32533	0.5618	428.895	0.124337	1.20152	0	0	0	0	0	47611	4566	7723	0.290021	3
120	Pingxiang	2	2008	0	0	0	0	0	0	0	0	0	0	0	0	0	0	0.0332682	18022.7	20.3463	4.73977	0.6111	571.9	0.131191	0.963616	0	0	0	0	0	41179	1334	15641	0.153572	3
121	Jiujiang	2	2008	0	0	0	0	0	0	0	0	0	0	0	0	0	0	0.0532697	13839.8	11.2473	12.907	0.5325	561.105	0.149044	1.38347	0	0	0	1	0	83092	6457	17479	0.0485938	5
122	Xinyu	2	2008	0	0	0	0	0	0	0	0	0	0	0	0	0	0	0.0878109	33849.5	9.89147	7.04817	0.632	401.685	0.110882	1.2163	0	0	0	0	0	53631	4351	6378	0.141782	2
123	Yingtan	2	2008	0	0	0	0	0	0	0	0	0	0	0	0	0	0	0.0375615	18357.2	12.6735	5.49123	0.6461	426.755	0.124708	1.39151	0	0	0	0	0	51505	3708	4998	0.124631	3
124	Ganzhou	2	2008	0	0	0	0	0	0	0	0	0	0	0	0	0	0	0.0790476	8898.93	7.25735	17.9135	0.4094	323.245	0.188217	1.56621	0	0	0	1	0	26168	9435	22465	0.300938	3
125	Ji'an	2	2008	0	0	0	0	0	0	0	0	0	0	0	0	0	0	0.0513305	9642.56	16.5583	7.2349	0.4265	237.555	0.198454	1.5223	0	0	0	0	0	54872	11529	15857	0.0368562	3
126	Yichun	2	2008	0	0	0	0	0	0	0	0	0	0	0	0	0	0	0.0431569	10144.7	10.5888	14.5934	0.5025	480.36	0.170057	1.49492	0	0	0	0	0	74805	3639	13886	0.101316	10
127	Fuzhou	2	2008	0	0	0	0	0	0	0	0	0	0	0	0	0	0	0.0342635	10267	13.0615	7.77361	0.4673	409.645	0.186045	1.43767	0	0	0	0	0	18092	6925	23175	0.0689567	10
128	Shangrao	2	2008	0	0	0	0	0	0	0	0	0	0	0	0	0	0	0.0432356	8885.43	10.0895	13.5654	0.4584	228.88	0.188809	1.55318	0	0	0	0	0	33939	4649	12987	0.144078	4
129	Jinan	1	2008	1	0	0	0	0	0	0	2019	0	0	0	1	1	1	0.0298974	40022.6	9.27185	55.568	0.4519	718.53	0.073347	3.03354	0	0	0	1	0	68412	5014	20359	0.299677	12
130	Qingdao	1	2008	1	0	0	0	0	0	0	2019	0	0	0	0	1	1	0.0513769	45484.6	12.6377	88.0355	0.5159	692.175	0.0832723	1.91239	0	0	0	1	0	87779	10402	21522	0.349224	7
131	Zibo	1	2008	0	0	0	0	0	0	0	0	0	0	0	0	1	0	0.0242456	43083.7	10.8321	53.376	0.646	654.665	0.0610566	1.18905	0	0	0	1	0	180957	19608	48649	0.210844	8
132	Zaozhuang	1	2008	0	0	0	0	0	0	0	0	0	0	0	0	1	0	0.0212181	25977.8	11.4117	23.6506	0.6385	885.69	0.073233	0.942049	0	0	0	0	0	81874	13504	15159	0.339714	3
133	Dongying	1	2008	0	0	0	0	0	0	0	0	0	0	0	0	1	0	0.0160772	81330.6	18.6683	48.1512	0.7624	496.95	0.0437108	0.842164	0	0	0	1	0	93460	9783	6394	0.313286	1
134	Yantai	1	2008	1	0	0	0	0	0	0	2019	0	0	0	0	1	0	0.0313935	41855.4	18.7248	60.2738	0.6097	634.155	0.0609312	1.20717	0	0	0	1	0	87112	7600	14674	0.227416	0
135	Weifang	1	2008	0	0	0	0	0	0	0	0	0	0	0	0	1	0	0.0235164	24102.8	17.5395	76.4674	0.5811	600.785	0.0731795	1.43408	0	0	0	1	0	108036	17485	23462	0.241472	0
136	Jining	1	2008	0	0	0	0	0	0	0	0	0	0	0	0	1	0	0.0226907	22228.7	10.3941	45.5339	0.5531	566.525	0.0822852	1.09553	0	0	0	0	0	111727	13798	25897	0.117451	0
137	Tai'an	1	2008	0	0	0	0	0	0	0	0	0	0	0	0	1	0	0.0177023	24926.7	12.4237	27.3612	0.5615	431.725	0.0737551	1.04359	0	0	0	0	0	67464	4321	17405	0.139859	1
138	Weihai	1	2008	0	0	0	0	0	0	0	0	0	0	0	0	1	0	0.030525	50464.4	19.1947	30.1652	0.6178	386.78	0.0686518	1.06991	0	0	0	1	0	48863	2385	6755	0.241007	0
139	Rizhao	1	2008	0	0	0	0	0	0	0	0	0	0	0	0	1	0	0.0560584	24987.1	21.2222	19.9927	0.5086	778.6	0.0739414	1.48121	0	0	0	1	0	46664	8826	5567	0.138917	2
140	Linyi	1	2008	0	0	0	0	0	0	0	0	0	0	0	0	1	0	0.0207514	16670.5	13.0368	55.748	0.5103	543.095	0.0778253	1.25081	0	0	0	1	0	75318	9733	15545	0.134738	1
141	Dezhou	1	2008	0	0	0	0	0	0	0	0	0	0	0	0	1	0	0.0181378	22281.9	15.8744	27.338	0.555	467.52	0.0683416	1.11459	0	0	0	0	0	123948	17977	36903	0.12354	1
142	Liaocheng	1	2008	0	0	0	0	0	0	0	0	0	0	0	0	1	0	0.0165777	19589.4	11.8185	24.3937	0.5906	690.07	0.0728054	1.15263	0	0	0	0	0	68482	19210	19191	0.100123	3
143	Binzhou	1	2008	0	0	0	0	0	0	0	0	0	0	0	0	1	0	0.0268822	29140.6	12.6508	36.9255	0.6196	294.715	0.0817244	1.08872	0	0	0	0	0	104966	13628	17984	0.142227	3
144	Heze	1	2008	0	0	0	0	0	0	0	0	0	0	0	0	1	0	0.0191324	9254.86	8.76209	24.7493	0.4839	487.56	0.140566	1.44573	0	0	0	0	0	51414	7365	19471	0.13488	0
145	Zhengzhou	2	2008	1	0	0	0	0	0	0	2016	0	0	0	1	1	0	0.0423854	35140.5	13.9748	87.9825	0.5286	965.945	0.0963723	2.83912	0	0	0	1	0	134535	11240	67457	0.353478	2
146	Kaifeng	2	2008	1	0	0	0	0	0	0	2016	0	0	0	0	1	0	0.0165595	13165.3	9.05606	17.4052	0.4321	801.34	0.108032	0.996919	0	0	0	1	0	10184	5503	16620	0.105705	1
147	Luoyang	2	2008	1	0	0	0	0	0	0	2016	0	0	0	0	1	0	0.0425526	24763.8	16.7934	35.1139	0.6079	450.965	0.0887712	1.07235	0	0	0	1	0	254311	5741	60180	0.143635	1
148	Pingdingshan	2	2008	0	0	0	0	0	0	0	0	0	0	0	0	1	0	0.0181355	18287.3	7.02991	28.1342	0.6268	665.475	0.0961439	1.1759	0	0	0	0	0	130496	6331	57497	0.120751	0
149	Anyang	2	2008	0	0	0	0	0	0	0	0	0	0	0	0	1	0	0.0168227	17143.2	10.549	28.2129	0.6038	764.235	0.0918666	1.09395	0	0	0	0	0	100688	12595	41483	0.113929	1
150	Hebi	2	2008	0	0	0	0	0	0	0	0	0	0	0	0	1	0	0.031459	20155.9	10.0928	9.66846	0.6297	719.27	0.0947077	1.07657	0	0	0	0	0	51981	5019	16455	0.119834	0
151	Xinxiang	2	2008	0	0	0	0	0	0	0	0	0	0	0	0	1	0	0.0267247	14294.2	14.3505	39.7903	0.5347	723.035	0.104506	1.37138	0	0	0	0	0	54744	17389	23049	0.134904	0
152	Jiaozuo	2	2008	0	0	0	0	0	0	0	0	0	0	0	0	1	0	0.0137762	24911.6	15.4315	25.8902	0.6568	887.78	0.0787591	0.869296	0	0	0	0	0	92549	19125	35623	0.142409	5
153	Puyang	2	2008	0	0	0	0	0	0	0	0	0	0	0	0	1	0	0.0112384	14979.9	8.51891	21.314	0.6514	926.71	0.0971763	0.910353	0	0	0	0	0	26791	10730	12559	0.10058	1
154	Xuchang	2	2008	0	0	0	0	0	0	0	0	0	0	0	0	1	0	0.0176706	20836.7	14.8913	21.7089	0.6408	961.13	0.0721254	0.849051	0	0	0	0	0	25215	3020	10456	0.113994	8
155	Luohe	2	2008	0	0	0	0	0	0	0	0	0	0	0	0	1	0	0.0402952	18890.3	9.05508	10.6587	0.6701	1042.07	0.0815634	0.899003	0	0	0	0	0	21646	7475	22582	0.110767	8
156	Sanmenxia	2	2008	0	0	0	0	0	0	0	0	0	0	0	0	1	0	0.0348531	25095.1	13.7577	13.6443	0.6597	217.285	0.099938	0.972589	0	0	0	0	0	133514	3071	66861	0.158796	6
157	Nanyang	2	2008	0	0	0	0	0	0	0	0	0	0	0	0	1	0	0.014938	13503.7	10.2145	26.2241	0.5193	433.6	0.0997591	0.899572	0	0	0	0	0	88238	13743	30752	0.083244	0
158	Shangqiu	2	2008	0	0	0	0	0	0	0	0	0	0	0	0	1	0	0.0153688	10152.6	10.9833	20.0458	0.4207	841.075	0.126625	1.0873	0	0	0	0	0	53294	4542	24353	0.0774203	1
159	Xinyang	2	2008	0	0	0	0	0	0	0	0	0	0	0	0	1	0	0.0162826	10947.9	12.4235	14.1289	0.4035	433.95	0.138374	1.24806	0	0	0	0	0	33456	4739	14876	0.0792903	8
160	Zhoukou	2	2008	0	0	0	0	0	0	0	0	0	0	0	0	1	0	0.0174643	8460.38	9.62316	18.8972	0.4254	992.34	0.130909	1.07593	0	0	0	0	0	13661	2653	8420	0.0627204	1
161	Zhumadian	2	2008	0	0	0	0	0	0	0	0	0	0	0	0	1	0	0.0161833	9301.73	9.03863	16.7429	0.4082	574.13	0.133639	1.22069	0	0	0	0	0	19234	5525	14498	0.0755826	0
162	Wuhan	2	2008	1	0	0	0	0	0	0	2016	0	0	0	1	0	1	0.0551313	40632.7	10.4385	102.945	0.4583	979.37	0.0954235	2.94796	0	0	0	1	0	123660	22532	37100	0.421713	1
163	Huangshi	2	2008	0	0	0	0	0	0	0	0	0	0	0	0	0	0	0.0484335	18717.9	5.90124	15.1905	0.5306	560.715	0.0953981	1.26969	0	0	0	0	0	90608	7685	10721	0.317559	1
164	Shiyan	2	2008	0	0	0	0	0	0	0	0	0	0	0	0	0	0	0.0171852	13518	3.72137	12.3663	0.4808	148.24	0.146448	1.66808	0	0	0	0	0	32000	2772	6436	0.1164	0
165	Yichang	2	2008	1	0	0	0	0	0	0	2016	0	0	0	0	0	0	0.0208335	25007	11.9769	20.0869	0.5279	190.715	0.102575	1.65681	0	0	0	1	0	34741	12665	15608	0.157151	1
166	Xiangyang	2	2008	1	0	0	0	0	0	0	2016	0	0	0	0	0	0	0.0217278	17534.9	6.63443	21.3794	0.436	296.815	0.0964069	1.20206	0	0	0	0	0	73441	11098	20248	0.0604245	0
167	Ezhou	2	2008	0	0	0	0	0	0	0	0	0	0	0	0	0	0	0.0340333	24875.1	7.70068	10.7646	0.5189	712.265	0.0888098	0.876095	0	0	0	0	0	34872	3012	17869	0.141744	0
168	Jingmen	2	2008	0	0	0	0	0	0	0	0	0	0	0	0	0	0	0.0258946	16742.8	6.18166	11.7795	0.3808	241.7	0.0945021	1.21432	0	0	0	1	0	44618	6959	19403	0.0526938	1
169	Xiaogan	2	2008	0	0	0	0	0	0	0	0	0	0	0	0	0	0	0.0262555	11413.5	4.19872	14.7339	0.397	586.695	0.0917271	1.25937	0	0	0	0	0	44009	5262	25770	0.0668927	0
170	Jingzhou	2	2008	0	0	0	0	0	0	0	0	0	0	0	0	0	0	0.0230069	8709.05	6.27615	16.2567	0.3351	462.45	0.106451	1.65907	0	0	0	0	0	31770	5398	15707	0.108084	0
171	Huanggang	2	2008	0	0	0	0	0	0	0	0	0	0	0	0	0	0	0.0254521	8682.04	8.05368	14.7974	0.332	421.47	0.170249	1.48148	0	0	0	0	0	11099	4500	4889	0.0738156	2
172	Xianning	2	2008	0	0	0	0	0	0	0	0	0	0	0	0	0	0	0.0286413	12791.9	7.43168	8.82668	0.418	292.42	0.153105	1.11631	0	0	0	0	0	24073	2949	14422	0.119005	9
173	Suizhou	2	2008	0	0	0	0	0	0	0	0	0	0	0	0	0	0	0.0187452	12339	11.066	4.85325	0.4397	265.67	0.102304	1.16045	0	0	0	0	0	8621	1884	5338	0.0846286	3
174	Changsha	2	2008	0	0	0	0	0	0	0	0	0	0	0	1	0	0	0.0516783	44983.3	17.0766	68.4143	0.4496	545.29	0.0868245	2.46102	0	0	0	1	0	60550	3726	38244	0.719724	1
175	Zhuzhou	2	2008	0	0	0	0	0	0	0	0	0	0	0	0	0	0	0.0329091	21876.7	9.70859	18.7305	0.5275	338.39	0.10358	1.21462	0	0	0	0	0	68844	8180	41476	0.396459	1
176	Xiangtan	2	2008	0	0	0	0	0	0	0	0	0	0	0	0	0	0	0.0403352	21139.4	8.70896	15.7334	0.4665	586.2	0.103987	1.35544	0	0	0	1	0	62737	10479	19147	0.155971	0
177	Hengyang	2	2008	0	0	0	0	0	0	0	0	0	0	0	0	0	0	0.0337933	13743.7	5.21003	15.5131	0.4005	479.93	0.119236	1.29151	0	0	0	1	0	62331	7441	30240	0.2345	0
178	Shaoyang	2	2008	0	0	0	0	0	0	0	0	0	0	0	0	0	0	0.0192247	7036.68	8.80436	10.28	0.3055	363.36	0.188624	1.60058	0	0	0	0	0	23228	6158	5640	0.0771995	0
179	Yueyang	2	2008	0	0	0	0	0	0	0	0	0	0	0	0	0	0	0.0182947	19498	8.40185	19.9255	0.4855	365.09	0.122189	0.763654	0	0	0	1	0	67644	11707	16979	0.126698	0
180	Changde	2	2008	0	0	0	0	0	0	0	0	0	0	0	0	0	0	0.0240292	17872.6	6.88339	19.5001	0.4218	340	0.107628	0.892033	0	0	0	0	0	56616	13091	14672	0.115986	1
181	Zhangjiajie	2	2008	0	0	0	0	0	0	0	0	0	0	0	0	0	0	0.0187089	10738.9	7.9628	4.16191	0.2379	172.165	0.189288	1.41957	0	0	0	0	0	6606	664	4134	0.269313	1
182	Yiyang	2	2008	0	0	0	0	0	0	0	0	0	0	0	0	0	0	0.0208671	11179.1	8.93589	7.89457	0.3141	385.295	0.15159	1.23718	0	0	0	0	0	67731	7420	19687	0.0998244	1
183	Chenzhou	2	2008	0	0	0	0	0	0	0	0	0	0	0	0	0	0	0.0469061	15141.9	8.72642	14.8872	0.5041	241.745	0.1341	1.22838	0	0	0	1	0	47897	6526	43155	0.0534734	1
184	Yongzhou	2	2008	0	0	0	0	0	0	0	0	0	0	0	0	0	0	0.0456099	9907.92	10.1944	11.9459	0.2818	259.975	0.160966	1.30048	0	0	0	0	0	19351	4053	27117	0.0695599	0
185	Huaihua	2	2008	0	0	0	0	0	0	0	0	0	0	0	0	0	0	0.0156315	9566.3	6.09686	9.94811	0.3355	182.975	0.189504	1.41596	0	0	0	0	0	43916	5973	10072	0.0309514	0
186	Loudi	2	2008	0	0	0	0	0	0	0	0	0	0	0	0	0	0	0.0182962	11483.4	4.07864	9.58978	0.5044	515.37	0.122094	1.38439	0	0	0	0	0	88658	9502	51686	0.102603	0
187	Guangzhou	1	2008	1	0	0	0	0	0	0	2015	0	0	0	1	0	1	0.0406245	70773.6	7.37604	59.9022	0.3948	1054.68	0.0868265	3.40916	0	0	0	1	0	100900	26023	16100	1.14768	2
188	Shaoguan	1	2008	0	0	0	0	0	0	0	0	0	0	0	0	0	0	0.0331814	15531.2	7.85035	14.6994	0.4847	175.51	0.13067	1.63133	0	0	0	0	0	59857	10958	9388	0.15368	2
189	Shenzhen	1	2008	1	0	0	0	0	0	0	2015	0	0	0	1	0	1	0.0458546	73705.2	5.78585	43.0901	0.5006	1161.1	0.113988	2.82708	0	0	0	1	0	33850	8073	2988	8.90976	0
190	Zhuhai	1	2008	1	0	0	0	0	0	0	2015	0	0	0	0	0	0	0.0899645	55526	5.26488	15.864	0.5521	585.345	0.106446	2.34259	0	0	0	1	0	36320	5891	9461	1.03304	1
191	Shantou	1	2008	0	0	0	0	0	0	0	0	0	0	0	0	0	0	0.0238206	16195.4	6.52418	19.2852	0.5292	2450.46	0.0896896	1.83897	0	0	0	1	0	13477	4972	3385	0.307786	0
192	Foshan	1	2008	0	0	0	0	0	0	0	0	0	0	0	0	0	0	0.0389532	64103.2	18.0471	46.7328	0.6457	946.87	0.0564258	2.01166	0	0	0	0	0	124100	25136	29355	2.40207	0
193	Jiangmen	1	2008	0	0	0	0	0	0	0	0	0	0	0	0	0	0	0.0597214	25533.7	7.33337	22.3282	0.5561	409.51	0.0723088	1.73181	0	0	0	0	0	51704	11431	22823	0.901406	0
194	Zhanjiang	1	2008	0	0	0	0	0	0	0	0	0	0	0	0	0	0	0.0215098	13225.7	5.9218	11.9854	0.4639	587.625	0.10586	1.46473	0	0	0	1	0	40284	5273	12810	0.475029	0
195	Maoming	1	2008	0	0	0	0	0	0	0	0	0	0	0	0	0	0	0.0131736	15872.9	3.7962	10.1848	0.4122	633.505	0.0689539	0.784136	0	0	0	0	0	49456	7476	25486	0.353577	0
196	Zhaoqing	1	2008	0	0	0	0	0	0	0	0	0	0	0	0	0	0	0.0932738	17808.2	10.4079	10.8849	0.3389	270.045	0.11035	1.54068	0	0	0	0	0	29207	9213	17682	0.59566	0
197	Huizhou	1	2008	0	0	0	0	0	0	0	0	0	0	0	0	0	0	0.082795	28457.4	6.3146	28.6462	0.5894	285.56	0.0823789	1.52243	0	0	0	0	0	32618	5782	2566	0.521024	0
198	Meizhou	1	2008	0	0	0	0	0	0	0	0	0	0	0	0	0	0	0.028688	9977.04	4.97484	6.3077	0.4338	318.44	0.170783	1.68068	0	0	0	1	0	61516	3971	10792	0.103564	1
199	Shanwei	1	2008	0	0	0	0	0	0	0	0	0	0	0	0	0	0	0.0606621	10616.6	11.7103	7.26486	0.4651	636	0.114552	0.855311	0	0	0	0	0	14316	4217	4719	0.405075	0
200	Heyuan	1	2008	0	0	0	0	0	0	0	0	0	0	0	0	0	0	0.0666804	11065.5	5.97733	5.24156	0.5341	217.525	0.160359	1.36017	0	0	0	0	0	16860	3023	8261	0.125995	0
201	Yangjiang	1	2008	0	0	0	0	0	0	0	0	0	0	0	0	0	0	0.0308406	17581.8	7.8323	6.2783	0.3914	346.905	0.0949248	1.13733	0	0	0	0	0	17273	2426	8239	0.161113	1
202	Qingyuan	1	2008	0	0	0	0	0	0	0	0	0	0	0	0	0	0	0.0578909	18111.7	22.0634	12.4256	0.5434	212.59	0.102044	1.23088	0	0	0	0	0	43956	3214	12397	0.158658	0
203	Dongguan	1	2008	0	0	0	0	0	0	0	0	0	0	0	0	0	0	0.0705067	44968.2	35.1262	49.9616	0.5682	709.92	0.0582917	1.819	0	0	0	1	0	108222	29962	41612	3.40422	57
204	Zhongshan	1	2008	0	0	0	0	0	0	0	0	0	0	0	0	0	0	0.0510877	49499.1	14.4766	27.669	0.6085	813.915	0.0721459	1.84267	0	0	0	0	0	33700	12629	19800	3.60746	86
205	Chaozhou	1	2008	0	0	0	0	0	0	0	0	0	0	0	0	0	0	0.0244107	14841.6	8.96223	8.77193	0.5738	824.405	0.0843821	1.43838	0	0	0	0	0	10416	3922	7029	0.224441	69
206	Jieyang	1	2008	0	0	0	0	0	0	0	0	0	0	0	0	0	0	0.0295825	11249	10.2133	12.6756	0.5464	1225.09	0.0859784	1.31968	0	0	0	0	0	28261	4406	13397	0.182029	101
207	Yunfu	1	2008	0	0	0	0	0	0	0	0	0	0	0	0	0	0	0.0250494	11342	7.83485	4.46149	0.4458	349.925	0.129262	1.46991	0	0	0	0	0	57567	3464	9254	0.423423	116
208	Nanning	3	2008	1	0	0	0	0	0	0	2018	0	0	0	1	0	0	0.0219108	17434.8	8.40262	31.738	0.3482	312.46	0.126182	3.52306	0	0	0	1	0	58513	12315	29503	0.0765867	210
209	Liuzhou	3	2008	0	0	0	0	0	0	0	0	0	0	0	0	0	0	0.0176775	22476.5	9.93453	18.1443	0.5799	196.075	0.105905	1.55663	0	0	0	0	0	60868	21147	30510	0.181081	204
210	Guilin	3	2008	0	0	0	0	0	0	0	0	0	0	0	0	0	0	0.0234022	14652.5	12.373	13.0673	0.4262	182.72	0.132668	1.43442	0	0	0	0	0	38415	4083	10067	0.109839	238
211	Wuzhou	3	2008	0	0	0	0	0	0	0	0	0	0	0	0	0	0	0.035951	11739.2	10.2536	5.58616	0.5163	249.115	0.12724	1.19305	0	0	0	0	0	40776	3985	17832	0.348328	206
212	Beihai	3	2008	0	0	0	0	0	0	0	0	0	0	0	0	0	0	0.0296795	15963.4	15.3195	8.80088	0.3993	474.225	0.099578	1.30471	0	0	0	0	0	38646	1211	7358	0.419711	293
213	Fangchenggang	3	2008	0	0	0	0	0	0	0	0	0	0	0	0	0	0	0.0266769	23518.1	14.718	3.67397	0.4829	137.25	0.123557	1.19789	0	0	0	0	0	20112	3862	7114	0.199801	306
214	Qinzhou	3	2008	1	0	0	0	0	0	0	2019	0	0	0	0	0	0	0.0432255	9702.15	15.6822	6.75597	0.3742	335.32	0.129293	1.10136	0	0	0	0	0	30693	4780	14417	0.0343596	360
215	Guigang	3	2008	0	0	0	0	0	0	0	0	0	0	0	0	0	0	0.0332144	8115.58	11.56	6.56975	0.3877	472.035	0.11904	1.26131	0	0	0	0	0	91011	15196	57753	0.227453	381
216	Yulin	3	2008	0	0	0	0	0	0	0	0	0	0	0	0	0	0	0.0125939	9559.14	9.21584	11.3742	0.3697	497.905	0.118151	1.15954	0	0	0	0	0	68106	5280	43035	0.281599	299
217	Baise	3	2008	0	0	0	0	0	0	0	0	0	0	0	0	0	0	0.0173833	9869.79	14.6176	9.40245	0.5037	108.13	0.210676	1.30209	0	0	0	0	0	102301	4018	16508	0.311298	1
218	Hezhou	3	2008	0	0	0	0	0	0	0	0	0	0	0	0	0	0	0.0114833	9194.48	15.5659	3.09007	0.4933	186.55	0.140278	0.895133	0	0	0	0	0	22282	3231	4994	0.278273	2
219	Hechi	3	2008	0	0	0	0	0	0	0	0	0	0	0	0	0	0	0.0102023	7904.25	9.57101	5.76834	0.4523	120.35	0.219644	1.31161	0	0	0	0	0	68483	17330	3129	0.319772	4
220	Lai bin	3	2008	0	0	0	0	0	0	0	0	0	0	0	0	0	0	0.0167767	10302	8.89605	4.78474	0.3954	188.16	0.171274	1.04978	0	0	0	0	0	217224	55259	25743	0.307274	5
221	Chongzuo	3	2008	1	0	0	0	0	0	0	2019	0	0	0	0	0	0	0.0379561	11059.9	7.64401	4.22204	0.3369	137.85	0.198497	1.07794	0	0	0	0	0	17378	6396	10730	0.352842	5
222	Haikou	1	2008	1	0	0	0	0	0	0	2018	0	0	0	1	0	0	0.0977593	20947.2	5.9949	15.9629	0.2823	675.01	0.105574	5.53158	0	0	0	1	0	204	476	236	1.66822	7
223	Sanya	1	2008	1	0	0	0	0	0	0	2018	0	0	0	0	0	0	0.0841682	28402.5	21.3479	8.88427	0.3962	285.195	0.198689	2.60214	0	0	0	0	0	105	25	49	0.528344	10
224	Chongqing	3	2008	1	0	0	0	0	0	0	2016	0	0	1	1	0	0	0.0471892	18209.4	13.2212	126.253	0.459	394.99	0.199348	2.81415	0	0	0	1	0	627238	65684	100978	0.156311	5
225	Chengdu	3	2008	1	0	0	0	0	0	0	2016	0	0	0	1	0	1	0.0499725	27977.5	15.2043	97.7411	0.4525	918.965	0.129821	3.5188	0	0	0	1	0	107062	24553	35882	0.362081	14
226	Zigong	3	2008	1	0	0	0	0	0	0	2016	0	0	0	0	0	0	0.0121555	15298.4	5.93241	3.70775	0.4759	744.275	0.118043	1.1888	0	0	0	0	0	34978	2329	9001	0.101486	33
227	Panzhihua	3	2008	1	0	0	0	0	0	0	2016	0	0	0	0	0	0	0.0368148	29047.7	8.60434	13.6319	0.7132	148.965	0.13923	1.54053	0	0	0	0	0	105934	1771	6441	0.242926	36
228	Luzhou	3	2008	1	0	0	0	0	0	0	2016	0	0	0	0	0	0	0.0121269	10797.7	6.72374	3.97295	0.4449	402.965	0.144568	1.46581	0	0	0	0	0	42106	6522	10789	0.0929759	32
229	Deyang	3	2008	0	0	0	0	0	0	0	0	0	0	0	0	0	0	0.0238654	16963.7	7.64513	18.2929	0.5492	652.11	0.291274	1.8536	0	0	0	0	0	18042	5372	3891	0.121007	23
230	Mianyang	3	2008	0	0	0	0	0	0	0	0	0	0	0	0	0	0	0.0205322	13138.3	8.12305	17.9998	0.4481	267.08	0.42309	2.16757	0	0	0	1	0	42955	9781	16672	0.124899	25
231	Guangyuan	3	2008	0	0	0	0	0	0	0	0	0	0	0	0	0	0	0.0110199	5476.33	8.85985	5.23443	0.3572	190.06	0.166115	2.50681	0	0	0	0	0	34258	2790	18509	0.0852424	0
232	Suining	3	2008	0	0	0	0	0	0	0	0	0	0	0	0	0	0	0.0126836	9165.08	10.2473	8.14874	0.4243	723.465	0.192459	1.42781	0	0	0	0	0	9378	3095	1518	0.0745926	1
233	Neijiang	3	2008	1	0	0	0	0	0	0	2016	0	0	0	0	0	0	0.0149783	11261.7	5.42988	5.57059	0.4924	788.565	0.125162	1.19732	0	0	0	0	0	48859	3409	10782	0.0862388	0
234	Leshan	3	2008	1	0	0	0	0	0	0	2016	0	0	0	0	0	0	0.019168	14601.7	6.72667	7.0048	0.5557	275.09	0.148808	1.51002	0	0	0	0	0	78578	6874	27801	0.168235	0
235	Nanchong	3	2008	0	0	0	0	0	0	0	0	0	0	0	0	0	0	0.0136505	8724.94	9.05149	12.4292	0.3992	599.255	0.224324	1.73708	0	0	0	0	0	3702	1220	1744	0.0731738	0
236	Meishan	3	2008	0	0	0	0	0	0	0	0	0	0	0	0	0	0	0.036139	12321.5	16.8389	5.83435	0.4926	484.78	0.1896	1.41166	0	0	0	0	0	21287	4238	18909	0.0969223	0
237	Yibin	3	2008	1	0	0	0	0	0	0	2016	0	0	0	0	0	0	0.0119022	12841.1	7.08868	4.47898	0.5234	399.905	0.146328	1.27766	0	0	0	1	0	106326	11143	9572	0.288241	2
238	Guang'an	3	2008	0	0	0	0	0	0	0	0	0	0	0	0	0	0	0.0101801	9644.95	14.4114	7.83337	0.3883	734.985	0.145776	1.44798	0	0	0	0	0	33740	1934	89142	0.0600484	0
239	Dazhou	3	2008	0	0	0	0	0	0	0	0	0	0	0	0	0	0	0.0117823	9466.19	13.2484	9.00741	0.3912	394.09	0.17304	1.41424	0	0	0	0	0	119401	3822	4351	0.0830373	2
240	Ya'an	3	2008	0	0	0	0	0	0	0	0	0	0	0	0	0	0	0.020208	12481.2	17.1828	1.98182	0.4769	100.905	0.294072	2.14464	0	0	0	0	0	4322	1514	2848	0.13668	3
241	Bazhong	3	2008	0	0	0	0	0	0	0	0	0	0	0	0	0	0	0.0101657	5996.71	6.59907	2.09793	0.2278	315.18	0.321125	1.57731	0	0	0	0	0	8754	980	8109	0.0676164	2
242	Ziyang	3	2008	0	0	0	0	0	0	0	0	0	0	0	0	0	0	0.0112104	10023.1	10.2568	5.17422	0.4343	624.575	0.16088	1.27994	0	0	0	0	0	19043	3557	8380	0.0615313	3
243	Guiyang	3	2008	0	0	0	0	0	0	0	0	0	0	0	1	0	0	0.0180065	19532.2	7.15988	73.9529	0.4641	452.39	0.175429	4.46155	0	0	0	1	0	85273	2356	17069	0.318941	4
244	Liupanshui	3	2008	0	0	0	0	0	0	0	0	0	0	0	0	0	0	0.0199405	11457.9	8.7066	29.929	0.5851	315.425	0.164235	1.47262	0	0	0	0	0	93887	3932	34413	0.048141	1
245	Zunyi	3	2008	0	0	0	0	0	0	0	0	0	0	0	0	0	0	0.0151284	8995.07	8.55457	36.9479	0.4636	242.225	0.200314	1.69961	0	0	0	1	0	73247	2030	15608	0.10486	0
246	Anshun	3	2008	0	0	0	0	0	0	0	0	0	0	0	0	0	0	0.0121542	6061.86	5.00321	22.5705	0.4004	291.815	0.313271	2.21004	0	0	0	0	0	118400	613	5600	0.0946029	0
247	Kunming	3	2008	1	0	0	0	0	0	0	2019	0	0	0	1	0	0	0.0376475	20518.2	8.97088	73.644	0.4602	250.245	0.154455	5.54379	0	0	0	1	0	93263	4111	10678	0.426934	0
248	Qujing	3	2008	0	0	0	0	0	0	0	0	0	0	0	0	0	0	0.0132646	11893.3	11.075	27.1996	0.5452	210.9	0.148472	1.41074	0	0	0	0	0	74991	3098	63557	0.0778184	0
249	Yuxi	3	2008	0	0	0	0	0	0	0	0	0	0	0	0	0	0	0.010868	22440	8.11162	24.8522	0.6106	139.55	0.121671	1.41854	0	0	0	0	0	18331	1879	1392	0.148904	0
250	Baoshan	3	2008	0	0	0	0	0	0	0	0	0	0	0	0	0	0	0.0133464	7128.05	8.19671	10.1961	0.2805	126.46	0.24184	1.78166	0	0	0	0	0	7772	3709	1772	0.0364976	0
251	Zhaotong	3	2008	0	0	0	0	0	0	0	0	0	0	0	0	0	0	0.0103954	4786.72	8.97552	7.24008	0.4336	245.515	0.32428	1.69672	0	0	0	0	0	9563	463	3619	0.0216554	0
252	Lijiang	3	2008	0	0	0	0	0	0	0	0	0	0	0	0	0	0	0.0141197	7835.92	12.1239	5.80761	0.3305	56.21	0.364006	2.83947	0	0	0	0	0	3958	156	1439	0.0472021	0
253	Pu'er	3	2008	0	0	0	0	0	0	0	0	0	0	0	0	0	0	0.0165645	6509.15	7.65652	8.12595	0.2953	54.47	0.329931	2.05074	0	0	0	0	0	10238	2585	2664	0.0379977	0
254	Lincang	3	2008	0	0	0	0	0	0	0	0	0	0	0	0	0	0	0.0140705	6030.08	6.32913	6.69976	0.3305	94.48	0.313379	1.57303	0	0	0	0	0	3252	2163	880	0.0334871	1
255	Xi'an	3	2008	1	0	0	0	0	0	0	2016	0	0	0	1	1	1	0.0496523	25749.8	11.5093	49.5285	0.438	764.7	0.103646	4.08536	0	0	0	1	0	96587	13168	19806	0.505682	1
256	Tongchuan	3	2008	0	0	0	0	0	0	0	0	0	0	0	0	1	0	0.0119704	14736	5.38051	3.50417	0.575	219.18	0.20086	1.83548	0	0	0	0	0	16300	411	2107	0.0543224	1
257	Baoji	3	2008	0	0	0	0	0	0	0	0	0	0	0	0	1	0	0.0132864	17101.9	11.7448	9.50411	0.5921	208.18	0.105411	1.41403	0	0	0	0	0	69000	11653	13693	0.128272	0
258	Xianyang	3	2008	0	0	0	0	0	0	0	0	0	0	0	0	1	0	0.013431	13846.9	12.0615	19.945	0.4553	501.775	0.11155	1.31316	0	0	0	0	0	119669	6939	12751	0.110435	0
259	Weinan	3	2008	0	0	0	0	0	0	0	0	0	0	0	0	1	0	0.0177986	9588.54	7.58867	16.6956	0.4641	418.06	0.16942	1.98401	0	0	0	0	0	315975	5341	29596	0.112133	0
260	Y an'an	3	2008	0	0	0	0	0	0	0	0	0	0	0	0	1	0	0.0580753	26645.2	14.3898	28.5795	0.8109	60.355	0.182995	1.10895	0	0	0	0	0	12240	1075	3554	0.0694637	2
261	Hanzhong	3	2008	0	0	0	0	0	0	0	0	0	0	0	0	1	0	0.0116269	9401.84	5.52699	5.8628	0.3992	139.615	0.220417	2.02022	0	0	0	0	0	46545	2450	22578	0.101565	2
262	Yulin	3	2008	0	0	0	0	0	0	0	0	0	0	0	0	1	0	0.0102452	30909.9	22.0568	27.5407	0.7469	82.12	0.122176	1.34375	0	0	0	0	0	108664	4534	24030	0.190543	1
263	Ankang	3	2008	0	0	0	0	0	0	0	0	0	0	0	0	1	0	0.0189907	8215.68	12.8385	2.28307	0.3152	128.275	0.248963	1.87855	0	0	0	0	0	5881	368	5018	0.091067	0
264	Shangluo	3	2008	0	0	0	0	0	0	0	0	0	0	0	0	1	0	0.0205073	7476.82	10.9313	1.91801	0.3653	126.03	0.273438	2.03251	0	0	0	0	0	10943	2076	6395	0.0795726	1
265	Lanzhou	3	2008	0	0	0	0	0	0	0	0	0	0	0	1	1	0	0.0132277	22169.1	6.96653	34.0773	0.4587	245.64	0.117762	4.34436	0	0	0	1	0	71865	2945	13076	0.308084	0
266	Jiayuguan	3	2008	0	0	0	0	0	0	0	0	0	0	0	0	1	0	0.0108097	60449.4	10.0738	6.53172	0.8159	66.46	0.0664775	1.90466	0	0	0	0	0	18212	2716	7456	0.557165	3
267	Jinchang	3	2008	0	0	0	0	0	0	0	0	0	0	0	0	1	0	0.0106001	32621.2	7.74611	5.95886	0.8439	53.32	0.0426229	1.2844	0	0	0	0	0	49400	1851	18562	0.125857	3
268	Baiyin	3	2008	0	0	0	0	0	0	0	0	0	0	0	0	1	0	0.0104776	12016.5	6.01998	9.40986	0.5557	84.1	0.175343	1.49416	0	0	0	0	0	119510	1956	11673	0.11396	1
269	Tianshui	3	2008	0	0	0	0	0	0	0	0	0	0	0	0	1	0	0.0108062	6025.31	6.2959	6.00161	0.3736	248.78	0.334876	1.71941	0	0	0	0	0	6035	529	4709	0.0384114	2
270	Wuwei	3	2008	0	0	0	0	0	0	0	0	0	0	0	0	1	0	0.0102479	7998.79	8.51014	4.84535	0.355	58.295	0.215321	1.37246	0	0	0	0	0	4784	648	2621	0.0946366	0
271	Zhangye	3	2008	0	0	0	0	0	0	0	0	0	0	0	0	1	0	0.0120444	11876.6	6.61281	4.09491	0.3697	30.9	0.220954	1.46489	0	0	0	0	0	13454	769	4151	0.100567	1
272	Pingliang	3	2008	0	0	0	0	0	0	0	0	0	0	0	0	1	0	0.0119836	7070.05	8.47169	5.50241	0.3972	204.385	0.315712	2.18837	0	0	0	0	0	58176	1458	5029	0.0533997	0
273	Jiuquan	3	2008	0	0	0	0	0	0	0	0	0	0	0	0	1	0	0.0165162	25035.6	12.569	10.7187	0.4539	4.895	0.145446	1.74355	0	0	0	0	0	12400	636	3601	0.25291	5
274	Qingyang	3	2008	0	0	0	0	0	0	0	0	0	0	0	0	1	0	0.0100978	9512.27	18.804	9.1698	0.5922	95.3	0.276517	1.17665	0	0	0	0	0	3718	122	1341	0.092261	2
275	Dingxi	3	2008	0	0	0	0	0	0	0	0	0	0	0	0	1	0	0.0104142	3568	6.22487	4.52834	0.2292	146.47	0.50329	2.28315	0	0	0	0	0	2782	214	1239	0.0523374	7
276	Longnan	3	2008	0	0	0	0	0	0	0	0	0	0	0	0	1	0	0.0107825	4312.42	8.41576	2.50851	0.3662	99.395	1.00386	3.20523	0	0	0	0	0	6457	590	3462	0.0711499	15
277	Xining	3	2008	0	0	0	0	0	0	0	0	0	0	0	1	1	0	0.0210101	18165.7	7.09017	16.8354	0.5177	266.995	0.159292	4.39653	0	0	0	1	0	67480	4387	23040	0.434396	6
278	Yinchuan	3	2008	0	0	0	0	0	0	0	0	0	0	0	1	1	0	0.0152523	27372.1	9.96943	62.7528	0.4946	159.255	0.122625	3.81042	0	0	0	1	0	18489	4986	6319	0.125729	11
279	Shizuishan	3	2008	0	0	0	0	0	0	0	0	0	0	0	0	1	0	0.0101032	29435.4	16.3176	23.1408	0.6808	140.58	0.138741	1.65805	0	0	0	0	0	136230	2107	32499	0.23069	11
280	Wuzhong	3	2008	0	0	0	0	0	0	0	0	0	0	0	0	1	0	0.0103212	10824	12.3889	16.9979	0.5365	65.715	0.240252	1.96916	0	0	0	0	0	98363	6167	26342	0.129581	20
281	Guyuan	3	2008	0	0	0	0	0	0	0	0	0	0	0	0	1	0	0.0100183	4680.26	7.8674	7.41962	0.2014	139.37	0.549533	1.56184	0	0	0	0	0	2100	117	1300	0.0339325	20
282	Zhongwei	3	2008	0	0	0	0	0	0	0	0	0	0	0	0	1	0	0.0100117	10023.9	13.3012	14.0757	0.4267	68.56	0.248262	1.64474	0	0	0	0	0	60242	6451	31157	0.0824431	28
283	Urumqi	3	2008	0	0	0	0	0	0	0	0	0	0	0	1	1	0	0.0168066	30584.2	5.93193	58.8273	0.3859	168.815	0.0973687	3.5177	0	0	0	1	0	124725	5992	33495	0.567365	23
284	Karamay	3	2008	0	0	0	0	0	0	0	0	0	0	0	0	1	0	0.0118066	69119.5	11.2623	34.6138	0.8959	38.995	0.070398	0.560012	0	0	0	0	0	23300	1406	2762	0.410171	23
1	Beijing	1	2009	0	0	0	0	0	0	0	0	0	0	1	1	1	0	0.0444048	61515.7	6.34986	100.387	0.235	759.14	0.190847	6.34372	0	0	0	1	0	59922	8198	19077	2.3582	15
2	Tianjin	1	2009	1	0	0	0	0	0	0	2015	0	0	1	1	0	0	0.0919142	59126.9	20.0968	122.347	0.5302	833.2	0.149468	3.32888	0	0	0	1	0	172980	19680	58687	1.26318	28
3	Shijiazhuang	1	2009	1	0	0	0	0	0	0	2019	0	0	0	1	1	0	0.0223702	27472	23.619	69.7753	0.4958	616.74	0.0802715	2.68206	0	0	0	1	0	143523	19254	31305	0.22894	0
4	Tangshan	1	2009	1	0	0	0	0	0	0	2019	0	0	0	0	1	0	0.0242032	48106.5	21.5648	104.241	0.5776	544.76	0.0749511	1.5357	0	0	0	0	0	243702	18170	105689	0.233457	0
5	Qinhuangdao	1	2009	0	0	0	0	0	0	0	0	0	0	0	0	1	0	0.0488128	25258.2	11.9003	29.9515	0.3874	381.82	0.128917	2.50906	0	0	0	1	0	45161	5608	10471	0.259458	0
6	Handan	1	2009	0	0	0	0	0	0	0	0	0	0	0	0	1	0	0.0212657	21176.5	21.6486	68.1348	0.5389	781.6	0.0981115	1.47983	0	0	0	0	0	160121	7686	35280	0.121537	0
7	Xingtai	1	2009	0	0	0	0	0	0	0	0	0	0	0	0	1	0	0.0232081	13923.5	19.7774	40.638	0.565	575.55	0.125563	1.93835	0	0	0	0	0	100454	9293	41891	0.121787	0
8	Baoding	1	2009	1	0	0	0	0	0	0	2019	0	0	0	0	1	0	0.0267726	14945.8	13.5565	71.2931	0.5037	561.25	0.115813	1.96572	0	0	0	0	0	58420	17866	12125	0.163137	0
9	Zhangjiakou	1	2009	0	0	0	0	0	0	0	0	0	0	0	0	1	0	0.0168733	18239.3	16.5234	30.7192	0.4183	125.38	0.193954	2.39365	0	0	0	0	0	114677	6983	15310	0.160259	0
10	Chengde	1	2009	0	0	0	0	0	0	0	0	0	0	0	0	1	0	0.0160185	20816.8	18.0621	12.1723	0.5161	94.04	0.170668	1.96758	0	0	0	0	0	76352	6290	30675	0.159532	2
11	Cangzhou	1	2009	0	0	0	0	0	0	0	0	0	0	0	0	1	0	0.0162514	25184.5	20.6502	61.4238	0.4824	510.57	0.0874632	1.3751	0	0	0	0	0	23905	6871	5271	0.165873	1
12	Langfang	1	2009	1	0	0	0	0	0	0	2019	0	0	0	0	1	0	0.0375204	25794.4	34.3349	69.9317	0.5342	642.91	0.115163	2.31205	0	0	0	1	0	32417	6662	9824	0.275236	0
13	Hengshui	1	2009	0	0	0	0	0	0	0	0	0	0	0	0	1	0	0.0172122	14642	13.7146	19.5132	0.508	494.92	0.138645	2.07573	0	0	0	0	0	44159	6502	31646	0.12829	1
14	Taiyuan	2	2009	0	0	0	0	0	0	0	0	0	0	0	1	1	0	0.0215658	40683.5	7.88033	52.4957	0.4372	524.37	0.103482	6.50294	0	0	0	1	0	90487	2557	38607	0.501921	5
15	Datong	2	2009	0	0	0	0	0	0	0	0	0	0	0	0	1	0	0.0205056	17309.4	8.45572	35.034	0.4769	223.4	0.186352	3.25843	0	0	0	0	0	98816	4832	80659	0.204933	3
16	Yangquan	2	2009	0	0	0	0	0	0	0	0	0	0	0	0	1	0	0.0184822	25838.2	8.5595	14.9805	0.5715	285.05	0.140428	2.8434	0	0	0	0	0	100147	1134	15766	0.686586	0
17	Changzhi	2	2009	0	0	0	0	0	0	0	0	0	0	0	0	1	0	0.0196629	22390.7	9.98791	40.7162	0.6278	237.21	0.145305	2.07321	0	0	0	0	0	104331	5241	50104	0.177818	0
18	Jincheng	2	2009	0	0	0	0	0	0	0	0	0	0	0	0	1	0	0.0319036	26193.8	11.0651	30.5254	0.6332	229.74	0.12621	2.53147	0	0	0	0	0	86904	5188	34400	0.535049	0
19	Shuozhou	2	2009	0	0	0	0	0	0	0	0	0	0	0	0	1	0	0.016192	33297.7	14.1413	21.7794	0.5234	142.21	0.128537	1.48999	0	0	0	0	0	142240	1535	24106	0.251907	0
20	Jinzhong	2	2009	0	0	0	0	0	0	0	0	0	0	0	0	1	0	0.0175603	19663.3	8.9029	40.725	0.5222	195.07	0.161881	2.24032	0	0	0	0	0	75387	2189	29460	0.202021	1
21	Yuncheng	2	2009	0	0	0	0	0	0	0	0	0	0	0	0	1	0	0.0139823	13102.1	12.1195	31.213	0.4437	355.14	0.143266	1.80839	0	0	0	0	0	117397	11854	42490	0.392046	0
22	Xinzhou	2	2009	0	0	0	0	0	0	0	0	0	0	0	0	1	0	0.0233606	11496.7	12.5816	20.8833	0.4032	122.19	0.29207	3.14348	0	0	0	0	0	76138	1452	31336	0.107006	1
23	Linfen	2	2009	0	0	0	0	0	0	0	0	0	0	0	0	1	0	0.0203775	16889.8	9.52098	39.085	0.5738	215.56	0.170923	1.99215	0	0	0	0	0	67078	3068	62482	0.484175	4
24	Lvliang	2	2009	0	0	0	0	0	0	0	0	0	0	0	0	1	0	0.0139608	18846.8	9.84135	47.9865	0.6369	179.42	0.199118	1.92948	0	0	0	0	0	71646	6052	39591	0.476758	1
25	Hohhot	3	2009	0	0	0	0	0	0	0	0	0	0	0	1	1	0	0.0422338	54214.1	21.3917	74.3183	0.3609	132.01	0.100462	2.49161	0	0	0	1	0	74041	2374	12731	1.01138	1
26	Baotou	3	2009	0	0	0	0	0	0	0	0	0	0	0	0	1	0	0.0398904	76360.2	36.8903	72.0272	0.5418	79.08	0.0901713	1.06522	0	0	0	0	0	158292	4833	27288	1.07553	2
27	Wuhai	3	2009	0	0	0	0	0	0	0	0	0	0	0	0	1	0	0.0114289	62090.8	13.5659	30.4249	0.6884	274	0.176867	1.76345	0	0	0	0	0	98405	4352	19063	0.323676	0
28	Chifeng	3	2009	0	0	0	0	0	0	0	0	0	0	0	0	1	0	0.0137699	20298.4	17.6332	41.3407	0.4945	51.01	0.204916	1.22244	0	0	0	0	0	185212	2723	10660	0.112407	6
29	Tongliao	3	2009	0	0	0	0	0	0	0	0	0	0	0	0	1	0	0.0119383	30908.1	3.74866	34.3054	0.5546	53.56	0.158552	0.809133	0	0	0	0	0	77373	2880	37171	0.136972	3
30	Erdos	3	2009	0	0	0	0	0	0	0	0	0	0	0	0	1	0	0.0416104	141855	79.344	83.6308	0.5833	17.23	0.107189	1.2031	0	0	0	1	0	225500	3377	37800	0.379205	1
31	Hulunbuir	3	2009	0	0	0	0	0	0	0	0	0	0	0	0	1	0	0.0172757	27907	12.1026	60.2325	0.3903	10.73	0.231728	1.2725	0	0	0	0	0	87398	6357	15884	0.193699	0
32	Bayannur	3	2009	0	0	0	0	0	0	0	0	0	0	0	0	1	0	0.0164389	28725.9	30.9574	20.5528	0.549	26.9	0.206873	1.32447	0	0	0	0	0	74664	4718	15224	0.592189	1
33	Ulanqab	3	2009	0	0	0	0	0	0	0	0	0	0	0	0	1	0	0.0153062	21549.9	13.1898	28.4772	0.5234	53.17	0.227966	1.12408	0	0	0	0	0	94814	1450	13839	0.099648	0
34	Shenyang	1	2009	1	0	0	0	0	0	0	2016	0	0	0	1	1	1	0.0965837	50510.7	27.0797	85.7811	0.4984	552.04	0.111487	2.75091	0	0	0	1	0	82362	6140	52941	0.474874	0
35	Dalian	1	2009	1	0	0	0	0	0	0	2016	0	0	0	0	1	1	0.104498	62942.1	26.8221	71.6617	0.4891	465.09	0.108326	2.70584	0	0	0	1	0	83765	27421	23220	0.500164	1
36	Anshan	1	2009	0	0	0	0	0	0	0	0	0	0	0	0	1	0	0.0392812	47326.5	17.8194	38.2873	0.5279	380.49	0.102785	1.50982	0	0	0	0	0	91613	5548	40965	0.267166	0
37	Fushun	1	2009	0	0	0	0	0	0	0	0	0	0	0	0	1	0	0.0405882	33867.1	15.157	23.145	0.5613	197.49	0.169075	1.62487	0	0	0	0	0	73639	3031	27895	0.238967	0
38	Benxi	1	2009	0	0	0	0	0	0	0	0	0	0	0	0	1	0	0.0299533	40996.9	11.699	12.9201	0.595	184.83	0.140344	1.56279	0	0	0	0	0	95600	2591	25132	0.240784	1
39	Dandong	1	2009	0	0	0	0	0	0	0	0	0	0	0	0	1	0	0.0662236	24214.1	19.0111	13.6154	0.482	159.4	0.183409	1.86967	0	0	0	0	0	32900	4070	15900	0.220722	0
40	Jinzhou	1	2009	0	0	0	0	0	0	0	0	0	0	0	0	1	0	0.0445685	23704.5	10.9633	18.8656	0.4613	313.61	0.153243	1.83819	0	0	0	0	0	76543	3859	47977	0.195003	3
41	Yingkou	1	2009	1	0	0	0	0	0	0	2016	0	0	0	0	1	0	0.0531409	33577.1	34.1225	30.0547	0.5591	435.1	0.133055	1.88514	0	0	0	1	0	92007	3197	51074	0.254585	2
42	Fuxin	1	2009	0	0	0	0	0	0	0	0	0	0	0	0	1	0	0.0252125	16863.9	9.49768	9.02112	0.4119	185.68	0.277017	2.50896	0	0	0	0	0	61923	544	26902	0.362663	6
43	Liaoyang	1	2009	0	0	0	0	0	0	0	0	0	0	0	0	1	0	0.101773	32146.6	16.7712	24.3842	0.6301	387.42	0.132641	1.82531	0	0	0	0	0	31191	2942	23282	0.241059	6
44	Panjin	1	2009	0	0	0	0	0	0	0	0	0	0	0	0	1	0	0.040456	54252.2	8.22919	25.8332	0.61	319.36	0.1226	1.61489	0	0	0	0	0	17443	2446	5328	0.291076	0
45	Tieling	1	2009	0	0	0	0	0	0	0	0	0	0	0	0	1	0	0.0293943	21511	25.67	17.3213	0.5135	235.79	0.181132	1.63373	0	0	0	0	0	65750	1682	20839	0.157895	0
46	Chaoyang	1	2009	0	0	0	0	0	0	0	0	0	0	0	0	1	0	0.0196671	17444.7	16.0074	15.5781	0.5014	173.93	0.234412	1.81427	0	0	0	0	0	59982	3823	32128	0.143425	0
47	Huludao	1	2009	0	0	0	0	0	0	0	0	0	0	0	0	1	0	0.0214166	16445.1	9.30984	20.424	0.4368	271.02	0.207849	2.56037	0	0	0	0	0	65252	3230	8037	0.178039	2
48	Changchun	2	2009	0	0	0	0	0	0	0	0	0	0	0	1	1	1	0.0252279	35589.2	20.8189	75.7781	0.5065	367.16	0.107425	2.85338	0	0	0	1	0	54693	5815	68922	0.267976	0
49	Jilin	2	2009	0	0	0	0	0	0	0	0	0	0	0	0	1	0	0.0269355	33599	36.4499	33.5371	0.493	161.25	0.109791	1.20107	0	0	0	0	0	51961	15584	49566	0.202266	1
50	Siping	2	2009	0	0	0	0	0	0	0	0	0	0	0	0	1	0	0.0161403	18583.6	16.7484	21.6252	0.3963	240.85	0.137815	1.26537	0	0	0	0	0	57325	1385	15318	0.142825	5
51	Liaoyuan	2	2009	0	0	0	0	0	0	0	0	0	0	0	0	1	0	0.0319693	26841.8	36.84	7.33739	0.5631	240.86	0.157614	1.13871	0	0	0	0	0	16737	1062	10533	0.187874	3
52	Tonghua	2	2009	0	0	0	0	0	0	0	0	0	0	0	0	1	0	0.0284331	22429.6	23.6437	12.1321	0.5182	149.27	0.180265	1.5152	0	0	0	0	0	33779	6807	39754	0.171088	5
53	Baishan	2	2009	0	0	0	0	0	0	0	0	0	0	0	0	1	0	0.0217031	27155.3	20.0735	7.39391	0.5651	74.19	0.21435	1.54248	0	0	0	0	0	30543	1984	38074	0.178303	5
54	Songyuan	2	2009	0	0	0	0	0	0	0	0	0	0	0	0	1	0	0.0181813	30891.1	25.3379	16.6979	0.4977	136.71	0.103244	0.717007	0	0	0	0	0	28746	751	28865	0.145875	3
55	Baicheng	2	2009	0	0	0	0	0	0	0	0	0	0	0	0	1	0	0.0225693	17798.7	15.6825	11.23	0.4206	78.92	0.229457	1.30061	0	0	0	0	0	14133	2052	15828	0.148251	1
56	Harbin	2	2009	1	0	0	0	0	0	0	2019	0	0	0	1	1	1	0.0230126	29931.2	10.6333	51.4735	0.3616	186.85	0.109718	2.66551	0	0	0	1	0	51879	3283	50271	0.276848	3
57	Qiqihar	2	2009	0	0	0	0	0	0	0	0	0	0	0	0	1	0	0.018198	13210.7	6.81163	17.5655	0.3601	134.58	0.132816	1.79957	0	0	0	0	0	48755	6089	3839	0.0432018	11
58	Jixi	2	2009	0	0	0	0	0	0	0	0	0	0	0	0	1	0	0.0146818	17887.8	4.03956	8.8682	0.3912	84.64	0.110228	1.96593	0	0	0	0	0	20060	3057	22584	0.190919	3
59	Hegang	2	2009	0	0	0	0	0	0	0	0	0	0	0	0	1	0	0.0431464	18666.2	3.3355	6.60434	0.4639	74.69	0.203361	2.46199	0	0	0	0	0	36277	2705	15123	0.331373	0
60	Shuangyashan	2	2009	0	0	0	0	0	0	0	0	0	0	0	0	1	0	0.0122426	21234.8	4.82795	7.84291	0.4348	64.98	0.199934	1.92814	0	0	0	0	0	47382	1107	22747	0.165049	0
61	Daqing	2	2009	0	0	0	0	0	0	0	0	0	0	0	0	1	0	0.0145101	83899.1	11.5215	51.9152	0.7868	132.04	0.0564695	0.792653	0	0	0	0	0	59814	8786	30007	0.306672	0
62	Yichun	2	2009	0	0	0	0	0	0	0	0	0	0	0	0	1	0	0.0209677	12898.8	4.68358	4.6709	0.3684	38.86	0.297434	2.1446	0	0	0	0	0	10086	757	31750	0.225613	0
63	Jiamusi	2	2009	0	0	0	0	0	0	0	0	0	0	0	0	1	0	0.0180963	16406.2	4.88078	14.2016	0.2136	77.13	0.20451	1.9064	0	0	0	0	0	33770	3185	21801	0.323483	0
64	Qitaihe	2	2009	0	0	0	0	0	0	0	0	0	0	0	0	1	0	0.01119	26641.7	8.28542	6.35452	0.6333	149.12	0.18283	1.48914	0	0	0	0	0	29858	2671	20267	0.192981	0
65	Mudanjiang	2	2009	0	0	0	0	0	0	0	0	0	0	0	0	1	0	0.0220417	22312.1	12.3445	10.5044	0.3745	66.67	0.163945	1.52903	0	0	0	1	0	40597	2793	42219	0.196409	1
66	Heihe	2	2009	1	0	0	0	0	0	0	2019	0	0	0	0	1	0	0.022202	12145.5	3.63497	7.27065	0.1616	21.2	0.25948	2.09887	0	0	0	0	0	20313	161	12036	0.24352	0
67	Suihua	2	2009	0	0	0	0	0	0	0	0	0	0	0	0	1	0	0.0136541	10186.9	7.67161	15.897	0.244	166.45	0.206795	1.16958	0	0	0	0	0	1996	326	980	0.00947809	0
68	Shanghai	1	2009	1	0	0	0	0	0	0	2013	0	0	1	1	0	0	0.0578435	61621.8	11.0756	179.059	0.3989	2209.31	0.198695	4.93833	0	0	0	1	0	239348	36696	36450	1.96299	2
69	Nanjing	1	2009	1	0	0	0	0	0	0	2019	0	0	0	1	0	1	0.0486257	51871.5	18.2177	55.6834	0.4564	956.81	0.10904	4.71627	0	0	0	1	0	134026	33784	31168	0.505978	3
70	Wuxi	1	2009	0	0	0	0	0	0	0	0	0	0	0	0	0	0	0.0538331	74656.7	27.8365	61.0989	0.5682	972.54	0.0812574	2.50016	0	0	0	1	0	93710	35846	41823	0.596426	0
71	Xuzhou	1	2009	0	0	0	0	0	0	0	0	0	0	0	0	0	0	0.0299432	27608.9	21.4354	36.4524	0.5226	850.6	0.10733	1.38283	0	0	0	1	0	86519	9122	24014	0.161475	1
72	Changzhou	1	2009	0	0	0	0	0	0	0	0	0	0	0	0	0	0	0.0799923	54536.5	37.0265	39.9758	0.5674	281.24	0.0868066	2.49209	0	0	0	1	0	62255	37715	24917	0.482079	0
73	Suzhou	1	2009	1	0	0	0	0	0	0	2019	0	0	0	0	0	0	0.082602	75367.1	20.1528	111.425	0.5875	488.23	0.0887287	2.51358	0	0	0	1	0	147286	64055	48054	0.817432	2
74	Nantong	1	2009	0	0	0	0	0	0	0	0	0	0	0	0	0	0	0.0576707	38410.5	23.5056	44.9453	0.5596	1125.24	0.0826603	2.17284	0	0	0	1	0	66166	15708	38899	0.247597	0
75	Lianyungang	1	2009	1	0	0	0	0	0	0	2019	0	0	0	0	0	0	0.0854805	21860.1	24.3038	21.5952	0.4629	775.94	0.149084	1.79754	0	0	0	1	0	27245	3538	7334	0.168731	2
76	Huai'an	1	2009	0	0	0	0	0	0	0	0	0	0	0	0	0	0	0.0474011	23378.1	23.4632	15.8452	0.4827	117.37	0.132179	1.41901	0	0	0	1	0	51037	10484	16603	0.118657	1
77	Yancheng	1	2009	0	0	0	0	0	0	0	0	0	0	0	0	0	0	0.0471931	25629.2	23.4446	25.2459	0.4819	618.11	0.107738	1.39739	0	0	0	1	0	29285	13028	13810	0.142307	0
78	Yangzhou	1	2009	0	0	0	0	0	0	0	0	0	0	0	0	0	0	0.0933687	40327.9	22.2826	31.3662	0.5613	366.48	0.0856534	1.7668	0	0	0	1	0	82960	9059	10648	0.256239	2
79	Zhenjiang	1	2009	0	0	0	0	0	0	0	0	0	0	0	0	0	0	0.068862	51258.3	22.3386	27.1377	0.582	117.84	0.0725536	1.8372	0	0	0	1	0	59007	8187	12233	0.291052	1
80	Taizhou	1	2009	0	0	0	0	0	0	0	0	0	0	0	0	0	0	0.0534417	35736.6	26.577	30.2487	0.5678	153.88	0.104116	1.83378	0	0	0	0	0	57816	15493	15378	0.209257	1
81	Suqian	1	2009	0	0	0	0	0	0	0	0	0	0	0	0	0	0	0.0192222	18245.8	31.5052	14.6025	0.463	253.59	0.157297	1.29793	0	0	0	0	0	18251	6012	9844	0.108306	0
82	Hangzhou	1	2009	1	0	0	0	0	0	0	2016	0	0	0	1	0	1	0.0638915	56562.4	9.07736	57.7812	0.4692	671.89	0.0963918	5.3852	0	0	0	1	0	92926	80468	35418	0.66608	3
83	Ningbo	1	2009	1	0	0	0	0	0	0	2016	0	0	0	0	0	1	0.0447981	56189.8	12.2656	65.1764	0.5456	304.83	0.116896	3.68589	0	0	0	1	0	128709	18970	27970	1.1257	2
84	Wenzhou	1	2009	0	0	0	0	0	0	0	0	0	0	0	0	0	0	0.0163376	30261.7	6.3003	33.4582	0.52	488.83	0.0995354	3.89306	0	0	0	1	0	53337	17008	5835	0.456963	8
85	Jiaxing	1	2009	0	0	0	0	0	0	0	0	0	0	0	0	0	0	0.0575314	42237.1	13.1354	41.9594	0.58	260.87	0.0839995	2.70218	0	0	0	1	0	102805	19812	19996	0.652497	2
86	Huzhou	1	2009	0	0	0	0	0	0	0	0	0	0	0	0	0	0	0.0602765	36712.7	15.2284	23.3131	0.5504	391.73	0.0984821	2.31289	0	0	0	0	0	58695	10888	11935	0.357327	1
87	Shaoxing	1	2009	0	0	0	0	0	0	0	0	0	0	0	0	0	0	0.0333233	51655.2	9.01444	33.0609	0.5729	337.14	0.0713605	3.15827	0	0	0	1	0	57880	30230	18792	0.358864	222
88	Jinhua	1	2009	1	0	0	0	0	0	0	2016	0	0	0	0	0	0	0.0253977	32317.5	10.6847	30.9095	0.5181	227.78	0.0931047	3.2269	0	0	0	0	0	29175	12309	22953	0.436665	287
89	Quzhou	1	2009	0	0	0	0	0	0	0	0	0	0	0	0	0	0	0.0169558	24424.7	20.5913	7.47261	0.5279	193.54	0.152254	2.20584	0	0	0	0	0	29752	12256	10331	0.344039	382
90	Zhoushan	1	2009	1	0	0	0	0	0	0	2016	0	0	0	0	0	0	0.023522	53932.2	20.5532	5.91963	0.4534	294.56	0.154584	3.35917	0	0	0	1	0	23358	1493	15630	0.459843	497
91	Taizhou	1	2009	0	0	0	0	0	0	0	0	0	0	0	0	0	0	0.0162958	33350.3	10.5104	33.1649	0.5184	212.08	0.086232	2.67277	0	0	0	1	0	30878	5709	6975	0.375976	518
92	Lishui	1	2009	0	0	0	0	0	0	0	0	0	0	0	0	0	0	0.0136408	25350.5	14.0635	6.25866	0.4777	319.54	0.206509	2.94454	0	0	0	0	0	13853	6926	2758	0.231397	802
93	Hefei	2	2009	0	0	0	0	0	0	0	0	0	0	0	1	0	0	0.0378638	44386.1	31.853	50.4019	0.5256	737.76	0.116957	3.43836	0	0	0	1	0	30453	3290	10602	0.669618	969
94	Wuhu	2	2009	0	0	0	0	0	0	0	0	0	0	0	0	0	0	0.0598587	39129	29.979	22.2234	0.6264	694.95	0.12026	1.94926	0	0	0	1	0	41203	4305	12214	0.495824	1064
95	Bengbu	2	2009	0	0	0	0	0	0	0	0	0	0	0	0	0	0	0.0409001	14273.4	16.5199	12.2015	0.4444	706.47	0.164875	1.71665	0	0	0	0	0	17432	5742	11557	0.354857	1052
96	Huainan	2	2009	0	0	0	0	0	0	0	0	0	0	0	0	0	0	0.0261412	21100.3	7.57637	17.7558	0.6279	847.67	0.136895	2.41864	0	0	0	0	0	113076	5607	41554	0.154028	1561
97	Maanshan	2	2009	0	0	0	0	0	0	0	0	0	0	0	0	0	0	0.0687173	50984.5	28.6699	19.8387	0.6653	232.98	0.120248	1.63542	0	0	0	1	0	51569	5563	9227	0.21866	1943
98	Huaibei	2	2009	0	0	0	0	0	0	0	0	0	0	0	0	0	0	0.0346367	18070.8	10.8937	13.8777	0.6139	474.32	0.145913	1.91753	0	0	0	0	0	61805	1818	25064	0.176834	1940
99	Tongling	2	2009	0	0	0	0	0	0	0	0	0	0	0	0	0	0	0.0617219	52243.3	19.626	6.54748	0.6787	537.6	0.141502	1.92168	0	0	0	0	0	40637	4512	11509	0.23423	2007
100	Anqing	2	2009	0	0	0	0	0	0	0	0	0	0	0	0	0	0	0.0246413	15069.7	20.2301	12.178	0.4689	742.64	0.18161	1.79323	0	0	0	1	0	20156	5644	7920	0.190838	1931
101	Huangshan	2	2009	0	0	0	0	0	0	0	0	0	0	0	0	0	0	0.0469138	16885.8	29.4567	5.53387	0.4062	716.09	0.217456	2.18817	0	0	0	0	0	2405	2102	2503	0.323775	100
102	Chuzhou	2	2009	0	0	0	0	0	0	0	0	0	0	0	0	0	0	0.0210624	14094.4	23.2416	19.104	0.4549	436.38	0.187253	1.72752	0	0	0	0	0	15129	7643	20548	0.125928	134
103	Fuyang	2	2009	0	0	0	0	0	0	0	0	0	0	0	0	0	0	0.0154419	7345.3	7.21777	20.1815	0.3589	534.33	0.220459	2.0294	0	0	0	0	0	9071	2575	3838	0.0764334	200
104	Suzhou	2	2009	0	0	0	0	0	0	0	0	0	0	0	0	0	0	0.0239248	8055.69	10.5103	12.6925	0.3379	562.69	0.17664	1.52015	0	0	0	0	0	13743	3688	10184	0.0799176	222
105	Lu'an	2	2009	0	0	0	0	0	0	0	0	0	0	0	0	0	0	0.0233831	9758.36	13.1634	13.8098	0.4069	549.45	0.227566	1.81146	0	0	0	0	0	10601	3436	4727	0.170406	269
106	Bozhou	2	2009	0	0	0	0	0	0	0	0	0	0	0	0	0	0	0.0284262	8357.83	12.5475	10.0201	0.3412	678.95	0.18545	1.47251	0	0	0	0	0	4257	1527	1287	0.0758089	428
107	Chizhou	2	2009	0	0	0	0	0	0	0	0	0	0	0	0	0	0	0.0431885	17364.5	28.9858	5.15889	0.4247	399.29	0.222931	1.86084	0	0	0	0	0	23537	1485	33916	0.0998955	629
108	Xuancheng	2	2009	0	0	0	0	0	0	0	0	0	0	0	0	0	0	0.0332172	16811.2	39.2203	9.98909	0.4352	767.58	0.200197	1.66432	0	0	0	0	0	10007	6883	6227	0.141112	829
109	Fuzhou	1	2009	1	0	0	0	0	0	0	2015	0	0	0	1	0	0	0.0370788	36181.4	13.5054	33.7673	0.4256	746.1	0.0787592	3.4053	0	0	0	1	0	90277	4920	7027	0.17746	818
110	Xiamen	1	2009	1	0	0	0	0	0	0	2015	0	0	0	0	0	1	0.0763245	47254.4	8.89346	25.9993	0.4726	953.21	0.154298	3.72436	0	0	0	1	0	45471	4457	1662	1.07126	1156
111	Putian	1	2009	0	0	0	0	0	0	0	0	0	0	0	0	0	0	0.0498171	24431.1	10.7154	14.5753	0.5424	654.19	0.0905237	1.5723	0	0	0	0	0	29491	1700	2083	0.216912	1267
112	Sanming	1	2009	0	0	0	0	0	0	0	0	0	0	0	0	0	0	0.016368	30713.7	25.7161	7.03331	0.4566	530.34	0.0939046	1.49235	0	0	0	0	0	66813	15816	9347	0.204864	1508
113	Quanzhou	1	2009	1	0	0	0	0	0	0	2015	0	0	0	0	0	0	0.0482776	36097.1	5.77	59.2724	0.5795	478.65	0.0608906	1.58938	0	0	0	1	0	50990	19544	22895	0.417928	1632
114	Zhangzhou	1	2009	0	0	0	0	0	0	0	0	0	0	0	0	0	0	0.0419036	24113.6	12.1277	24.3509	0.4414	691.59	0.102487	1.29364	0	0	0	0	0	17871	62845	4748	0.236461	1586
115	Nanping	1	2009	0	0	0	0	0	0	0	0	0	0	0	0	0	0	0.0167766	21286.6	17.3372	5.66462	0.3969	701.53	0.112988	1.80251	0	0	0	0	0	32124	9399	6267	0.182705	20
116	Longyan	1	2009	0	0	0	0	0	0	0	0	0	0	0	0	0	0	0.0226081	31346.3	12.5237	9.32877	0.5019	869.38	0.107945	1.53373	0	0	0	0	0	52894	3977	12319	0.220513	32
117	Ningde	1	2009	0	0	0	0	0	0	0	0	0	0	0	0	0	0	0.016328	20412.6	14.4466	7.82544	0.4009	631.91	0.113237	1.72433	0	0	0	0	0	12948	1501	4234	0.210963	32
118	Nanchang	2	2009	0	0	0	0	0	0	0	0	0	0	0	1	0	0	0.0688469	35453.9	18.0588	35.6405	0.5532	411.77	0.0989112	3.35122	0	0	0	1	0	22514	10536	8104	0.354182	53
119	Jingdezhen	2	2009	0	0	0	0	0	0	0	0	0	0	0	0	0	0	0.0288999	23616.3	15.6844	6.9249	0.5823	581.66	0.159134	1.36844	0	0	0	0	0	43270	5296	8392	0.233048	87
120	Pingxiang	2	2009	0	0	0	0	0	0	0	0	0	0	0	0	0	0	0.0325908	22766.5	30.0699	5.16514	0.6164	660.93	0.165214	1.13999	0	0	0	0	0	44577	1808	16119	0.160736	164
121	Jiujiang	2	2009	0	0	0	0	0	0	0	0	0	0	0	0	0	0	0.0527856	17708.7	16.3925	14.0724	0.5306	867.43	0.161934	1.63579	0	0	0	1	0	72570	8784	18634	0.076978	236
122	Xinyu	2	2009	0	0	0	0	0	0	0	0	0	0	0	0	0	0	0.0704283	44949.9	42.1242	7.68142	0.5851	445.46	0.121184	1.33189	0	0	0	0	0	49718	5681	4403	0.148667	331
123	Yingtan	2	2009	0	0	0	0	0	0	0	0	0	0	0	0	0	0	0.0394704	24923.6	17.8119	6.0514	0.5916	530.21	0.158919	1.73386	0	0	0	0	0	41001	4725	1996	0.135031	295
124	Ganzhou	2	2009	0	0	0	0	0	0	0	0	0	0	0	0	0	0	0.0739063	10791.1	10.455	19.5807	0.4232	423.78	0.2215	1.86875	0	0	0	1	0	31816	10437	20365	0.110102	428
125	Ji'an	2	2009	0	0	0	0	0	0	0	0	0	0	0	0	0	0	0.0503246	12125.3	23.8725	7.88419	0.4858	282.62	0.219252	1.72832	0	0	0	0	0	52117	11201	14008	0.108781	467
126	Yichun	2	2009	0	0	0	0	0	0	0	0	0	0	0	0	0	0	0.0418156	13021.1	15.1742	15.9031	0.5295	671.96	0.197827	1.69292	0	0	0	0	0	76503	4286	12200	0.107535	446
127	Fuzhou	2	2009	0	0	0	0	0	0	0	0	0	0	0	0	0	0	0.0284714	13027.6	18.256	8.49253	0.4728	614.67	0.209086	1.57434	0	0	0	0	0	20622	4543	24087	0.071248	459
128	Shangrao	2	2009	0	0	0	0	0	0	0	0	0	0	0	0	0	0	0.0427165	11130.5	17.4422	14.7857	0.4911	148.8	0.211248	1.7592	0	0	0	0	0	35740	5184	11341	0.262857	400
129	Jinan	1	2009	1	0	0	0	0	0	0	2019	0	0	0	1	1	1	0.0299877	46953.9	10.8712	57.2408	0.4337	697.36	0.0775558	3.59977	0	0	0	1	0	65944	5594	20146	0.318705	11
130	Qingdao	1	2009	1	0	0	0	0	0	0	2019	0	0	0	0	1	1	0.0362322	53321.5	16.1876	90.5068	0.4986	693.7	0.0893258	2.30239	0	0	0	1	0	84262	10800	20509	0.367762	5
131	Zibo	1	2009	0	0	0	0	0	0	0	0	0	0	0	0	1	0	0.0208275	51353.1	13.413	54.805	0.6281	605.91	0.0662395	1.44789	0	0	0	1	0	164752	21212	37842	0.197129	11
132	Zaozhuang	1	2009	0	0	0	0	0	0	0	0	0	0	0	0	1	0	0.0223513	29840.5	13.6832	24.2919	0.6224	938.18	0.0844804	1.16512	0	0	0	0	0	71371	16185	14544	0.461104	7
133	Dongying	1	2009	0	0	0	0	0	0	0	0	0	0	0	0	1	0	0.0154762	94325.7	23.3446	49.4348	0.7392	762.81	0.0511236	1.06866	0	0	0	1	0	93460	10559	6394	0.348336	12
134	Yantai	1	2009	1	0	0	0	0	0	0	2019	0	0	0	0	1	0	0.0300223	50427.2	20.9578	61.8807	0.6017	794.38	0.0670035	1.47156	0	0	0	1	0	87364	8386	13291	0.237245	16
135	Weifang	1	2009	0	0	0	0	0	0	0	0	0	0	0	0	1	0	0.0271018	27762	20.6652	78.8702	0.5637	664.78	0.0841141	1.76623	0	0	0	1	0	106033	21496	24594	0.258182	33
136	Jining	1	2009	0	0	0	0	0	0	0	0	0	0	0	0	1	0	0.0226967	25565.2	14.5146	47.0685	0.5486	402.06	0.0886861	1.35127	0	0	0	0	0	109853	16212	26577	0.123226	53
137	Tai'an	1	2009	0	0	0	0	0	0	0	0	0	0	0	0	1	0	0.0134882	30286.8	15.9232	28.0689	0.5451	151.52	0.0783778	1.15568	0	0	0	0	0	67464	4579	17405	0.391337	43
138	Weihai	1	2009	0	0	0	0	0	0	0	0	0	0	0	0	1	0	0.0311171	62192	24.0991	30.9919	0.6114	332.95	0.0769008	1.31089	0	0	0	1	0	48863	2872	6755	0.377165	99
139	Rizhao	1	2009	0	0	0	0	0	0	0	0	0	0	0	0	1	0	0.0387378	29876.1	26.6255	20.5869	0.5457	1023.53	0.0842547	1.77957	0	0	0	1	0	50951	9977	9776	0.224554	112
140	Linyi	1	2009	0	0	0	0	0	0	0	0	0	0	0	0	1	0	0.0200743	19348.2	16.8716	57.2592	0.505	488.18	0.0905422	1.47395	0	0	0	1	0	75678	10077	19766	0.149618	171
141	Dezhou	1	2009	0	0	0	0	0	0	0	0	0	0	0	0	1	0	0.016422	24116	19.9873	28.1007	0.5505	392.68	0.07778	1.26118	0	0	0	0	0	106704	19335	32281	0.407901	225
142	Liaocheng	1	2009	0	0	0	0	0	0	0	0	0	0	0	0	1	0	0.0183863	23056.5	16.172	25.0769	0.5865	712.84	0.0778144	1.33877	0	0	0	0	0	68482	20873	19191	0.103241	196
143	Binzhou	1	2009	0	0	0	0	0	0	0	0	0	0	0	0	1	0	0.018531	33746.4	16.3937	37.9882	0.5634	193.28	0.092107	1.30278	0	0	0	0	0	104966	15013	17984	0.237351	12
144	Heze	1	2009	0	0	0	0	0	0	0	0	0	0	0	0	1	0	0.0160767	12021.6	10.9954	25.6887	0.51	225.41	0.147466	1.62519	0	0	0	0	0	53212	12432	13085	0.112567	12
145	Zhengzhou	2	2009	1	0	0	0	0	0	0	2016	0	0	0	1	1	0	0.0435304	40458.3	17.8238	91.0273	0.54	982.37	0.106709	3.46454	0	0	0	1	0	112167	13484	51410	0.378267	27
146	Kaifeng	2	2009	1	0	0	0	0	0	0	2016	0	0	0	0	1	0	0.0157115	15998	10.4424	18.0155	0.4441	818.03	0.124853	1.15224	0	0	0	1	0	27421	5462	37463	0.0957525	39
147	Luoyang	2	2009	1	0	0	0	0	0	0	2016	0	0	0	0	1	0	0.041245	28968.1	22.3748	36.3266	0.5831	457.16	0.102237	1.29243	0	0	0	1	0	211027	5741	92344	0.151335	53
148	Pingdingshan	2	2009	0	0	0	0	0	0	0	0	0	0	0	0	1	0	0.0185045	21651.9	9.85391	29.103	0.6518	675.41	0.116573	1.35889	0	0	0	0	0	121755	6107	51566	0.122005	74
149	Anyang	2	2009	0	0	0	0	0	0	0	0	0	0	0	0	1	0	0.0171433	20517.9	13.9297	29.2622	0.6014	773.18	0.108217	1.2264	0	0	0	0	0	98336	15585	27402	0.120764	143
150	Hebi	2	2009	0	0	0	0	0	0	0	0	0	0	0	0	1	0	0.0378536	23110.8	13.5749	10.0067	0.6867	732.31	0.127427	1.34295	0	0	0	0	0	54416	5680	15185	0.198043	167
151	Xinxiang	2	2009	0	0	0	0	0	0	0	0	0	0	0	0	1	0	0.027429	17169.3	18.1765	41.1647	0.5635	731.12	0.132647	1.57451	0	0	0	0	0	42598	16098	14610	0.136095	235
152	Jiaozuo	2	2009	0	0	0	0	0	0	0	0	0	0	0	0	1	0	0.0226282	28972.1	19.3198	26.7804	0.6733	896.24	0.0966041	0.999785	0	0	0	0	0	67955	21807	39244	0.13783	314
153	Puyang	2	2009	0	0	0	0	0	0	0	0	0	0	0	0	1	0	0.0177495	17648	10.8571	22.0466	0.6558	947.54	0.123254	1.09439	0	0	0	0	0	20768	9370	13280	0.107828	402
154	Xuchang	2	2009	0	0	0	0	0	0	0	0	0	0	0	0	1	0	0.0211707	24734.9	19.4589	22.4659	0.673	971.2	0.088693	1.00704	0	0	0	0	0	18262	3371	8475	0.118348	361
155	Luohe	2	2009	0	0	0	0	0	0	0	0	0	0	0	0	1	0	0.0388316	21849.6	12.0138	11.0233	0.6888	1054.91	0.0998237	1.0159	0	0	0	0	0	23043	7849	9148	0.112556	332
156	Sanmenxia	2	2009	0	0	0	0	0	0	0	0	0	0	0	0	1	0	0.0356182	31733.5	19.0917	14.111	0.6605	218.71	0.121889	1.10024	0	0	0	0	0	125225	3602	64163	0.162071	260
157	Nanyang	2	2009	0	0	0	0	0	0	0	0	0	0	0	0	1	0	0.0152999	15507.9	13.385	27.1247	0.5106	440.42	0.118712	1.07611	0	0	0	0	0	83057	11070	20038	0.0874829	13
158	Shangqiu	2	2009	0	0	0	0	0	0	0	0	0	0	0	0	1	0	0.0157843	12219.2	14.5705	20.7648	0.455	850.96	0.151788	1.24698	0	0	0	0	0	53475	4354	24458	0.0819588	16
159	Xinyang	2	2009	0	0	0	0	0	0	0	0	0	0	0	0	1	0	0.0169744	13718.6	16.5669	14.6305	0.4245	440.61	0.16509	1.46372	0	0	0	0	0	42326	4487	22183	0.0817021	19
160	Zhoukou	2	2009	0	0	0	0	0	0	0	0	0	0	0	0	1	0	0.0172723	10485	12.5962	19.5488	0.4473	1009.08	0.152931	1.21299	0	0	0	0	0	12902	2852	5922	0.063904	53
161	Zhumadian	2	2009	0	0	0	0	0	0	0	0	0	0	0	0	1	0	0.0163461	11435.1	11.7462	17.3236	0.4269	578.88	0.159347	1.34677	0	0	0	0	0	17959	6365	15061	0.0780939	59
162	Wuhan	2	2009	1	0	0	0	0	0	0	2016	0	0	0	1	0	1	0.0533881	47759.8	13.3891	111.492	0.4636	983.69	0.108993	3.52682	0	0	0	1	0	114579	22465	30890	0.462415	121
163	Huangshi	2	2009	0	0	0	0	0	0	0	0	0	0	0	0	0	0	0.0512305	23026.6	8.42258	16.4497	0.5496	564.17	0.141421	1.63094	0	0	0	0	0	83603	7749	9692	0.359223	277
164	Shiyan	2	2009	0	0	0	0	0	0	0	0	0	0	0	0	0	0	0.017108	17226.8	5.60919	13.4959	0.4624	149.16	0.2071	1.82377	0	0	0	0	0	25073	2700	5959	0.127947	428
165	Yichang	2	2009	1	0	0	0	0	0	0	2016	0	0	0	0	0	0	0.019737	30927.5	11.8851	21.7485	0.5541	190.69	0.123026	2.24907	0	0	0	1	0	34870	14484	11257	0.181179	414
166	Xiangyang	2	2009	1	0	0	0	0	0	0	2016	0	0	0	0	0	0	0.0242608	22655.6	10.4981	23.1487	0.479	298.56	0.123366	1.30731	0	0	0	0	0	64762	11328	17805	0.115132	705
167	Ezhou	2	2009	0	0	0	0	0	0	0	0	0	0	0	0	0	0	0.0321867	30734.7	10.6383	11.655	0.5536	713.03	0.110194	0.933144	0	0	0	0	0	34311	2073	16210	0.160793	931
168	Jingmen	2	2009	0	0	0	0	0	0	0	0	0	0	0	0	0	0	0.0258135	20662.9	8.97106	12.7583	0.442	242.7	0.136076	1.31971	0	0	0	1	0	42125	7177	21309	0.124461	915
169	Xiaogan	2	2009	0	0	0	0	0	0	0	0	0	0	0	0	0	0	0.0259263	13470.7	5.80771	15.9606	0.4343	593.41	0.163159	1.40583	0	0	0	0	0	41699	5928	16953	0.0703518	1034
170	Jingzhou	2	2009	0	0	0	0	0	0	0	0	0	0	0	0	0	0	0.0226005	11913	9.10678	17.6015	0.3581	466.07	0.113084	1.76567	0	0	0	0	0	31653	6104	16542	0.127108	701
171	Huanggang	2	2009	0	0	0	0	0	0	0	0	0	0	0	0	0	0	0.0243872	10871.3	12.2004	16.0444	0.3745	423.94	0.207875	1.49364	0	0	0	0	0	11690	3704	5023	0.0834609	11
172	Xianning	2	2009	0	0	0	0	0	0	0	0	0	0	0	0	0	0	0.0289427	17115	13.203	9.56299	0.4318	294.73	0.19496	1.2803	0	0	0	0	0	13839	2462	12709	0.101817	8
173	Suizhou	2	2009	0	0	0	0	0	0	0	0	0	0	0	0	0	0	0.0187947	14889.1	15.7445	5.26705	0.4398	267.51	0.134851	1.38772	0	0	0	0	0	7925	2018	3867	0.124018	14
174	Changsha	2	2009	0	0	0	0	0	0	0	0	0	0	0	1	0	0	0.0470776	53820.4	19.6811	72.1119	0.5057	551.31	0.0838723	2.81102	0	0	0	1	0	52052	4336	34704	0.778059	15
175	Zhuzhou	2	2009	0	0	0	0	0	0	0	0	0	0	0	0	0	0	0.0341029	27220.1	13.6728	19.7414	0.5467	339.48	0.119133	1.39526	0	0	0	0	0	65197	7900	33090	0.53683	29
176	Xiangtan	2	2009	0	0	0	0	0	0	0	0	0	0	0	0	0	0	0.0423607	26180.8	14.3019	16.5826	0.5244	588.75	0.118327	1.52704	0	0	0	1	0	67637	7557	19658	0.532216	29
177	Hengyang	2	2009	0	0	0	0	0	0	0	0	0	0	0	0	0	0	0.0311513	16539.9	7.73304	16.3803	0.4284	483.56	0.128975	1.34133	0	0	0	1	0	56680	7180	30113	0.318155	66
178	Shaoyang	2	2009	0	0	0	0	0	0	0	0	0	0	0	0	0	0	0.0179876	8479.33	12.1708	10.8348	0.36	366.85	0.224734	1.79747	0	0	0	0	0	18514	6939	3595	0.0872909	78
179	Yueyang	2	2009	0	0	0	0	0	0	0	0	0	0	0	0	0	0	0.0198587	22769.8	10.7974	21.2292	0.51	370.31	0.121787	0.821895	0	0	0	1	0	62699	12245	16249	0.157963	82
180	Changde	2	2009	0	0	0	0	0	0	0	0	0	0	0	0	0	0	0.0230294	21507	10.7661	20.5526	0.4285	343.56	0.110396	0.965401	0	0	0	0	0	63613	12575	9734	0.134935	168
181	Zhangjiajie	2	2009	0	0	0	0	0	0	0	0	0	0	0	0	0	0	0.0197539	13153.2	11.8306	4.38654	0.2317	173.68	0.228811	1.72036	0	0	0	0	0	6654	429	4124	0.435132	219
182	Yiyang	2	2009	0	0	0	0	0	0	0	0	0	0	0	0	0	0	0.0206099	13640	9.05253	8.32167	0.3774	387.48	0.165826	1.3235	0	0	0	0	0	62647	7548	23723	0.115633	207
183	Chenzhou	2	2009	0	0	0	0	0	0	0	0	0	0	0	0	0	0	0.047664	19452.7	8.67268	15.6957	0.4979	242.93	0.155702	1.31662	0	0	0	1	0	45340	6768	36467	0.146482	215
184	Yongzhou	2	2009	0	0	0	0	0	0	0	0	0	0	0	0	0	0	0.045754	12048.3	9.83606	12.6106	0.3396	261.42	0.193032	1.48534	0	0	0	0	0	21806	3854	31460	0.232189	219
185	Huaihua	2	2009	0	0	0	0	0	0	0	0	0	0	0	0	0	0	0.0161939	11640.9	6.28484	10.494	0.4007	184.22	0.159035	1.50466	0	0	0	0	0	42218	6471	16395	0.0424571	1
186	Loudi	2	2009	0	0	0	0	0	0	0	0	0	0	0	0	0	0	0.0208286	14231.3	4.0313	10.1074	0.5084	518.09	0.220764	1.62274	0	0	0	0	0	74746	9856	14732	0.302655	0
187	Guangzhou	1	2009	1	0	0	0	0	0	0	2015	0	0	0	1	0	1	0.0382069	83938.8	7.24857	62.944	0.3726	1068.9	0.0864409	3.80775	0	0	0	1	0	86100	26023	11900	1.14472	0
188	Shaoguan	1	2009	0	0	0	0	0	0	0	0	0	0	0	0	0	0	0.0323666	18626.5	7.59653	16.738	0.4086	176.32	0.15307	1.87965	0	0	0	0	0	40739	6028	8652	0.175317	3
189	Shenzhen	1	2009	1	0	0	0	0	0	0	2015	0	0	0	1	0	1	0.0446493	86575.4	5.35134	45.1805	0.4666	1234.74	0.122034	3.48536	0	0	0	1	0	31347	9001	2450	9.01844	4
190	Zhuhai	1	2009	1	0	0	0	0	0	0	2015	0	0	0	0	0	0	0.0876251	65366.5	5.12468	16.6439	0.5237	603.47	0.116777	3.04973	0	0	0	1	0	34650	6124	8417	1.09141	6
191	Shantou	1	2009	0	0	0	0	0	0	0	0	0	0	0	0	0	0	0.0234613	19116.6	6.68672	20.241	0.55	2474.47	0.0959103	2.11758	0	0	0	1	0	18377	6150	3944	0.312607	11
192	Foshan	1	2009	0	0	0	0	0	0	0	0	0	0	0	0	0	0	0.0365491	76128.5	18.3643	48.9999	0.6301	955.38	0.0553809	2.34668	0	0	0	0	0	102294	26683	29866	2.38823	21
193	Jiangmen	1	2009	0	0	0	0	0	0	0	0	0	0	0	0	0	0	0.0628122	30224.4	7.56632	23.4585	0.5798	411.96	0.0828373	2.04457	0	0	0	0	0	48132	11457	20934	1.00793	13
194	Zhanjiang	1	2009	0	0	0	0	0	0	0	0	0	0	0	0	0	0	0.011728	16266.1	6.04594	12.5689	0.3855	611.93	0.106573	1.66016	0	0	0	1	0	43284	5455	10781	0.580509	29
195	Maoming	1	2009	0	0	0	0	0	0	0	0	0	0	0	0	0	0	0.0117476	19409	3.86154	10.6792	0.3742	641.74	0.0793513	0.93396	0	0	0	0	0	54513	5523	19054	0.301937	34
196	Zhaoqing	1	2009	0	0	0	0	0	0	0	0	0	0	0	0	0	0	0.080366	22547.8	10.5842	11.436	0.3708	273.35	0.124052	1.69827	0	0	0	0	0	29093	8844	22433	0.609139	46
197	Huizhou	1	2009	0	0	0	0	0	0	0	0	0	0	0	0	0	0	0.0773509	35152.6	6.14613	30.0489	0.5577	290.7	0.0952516	1.88001	0	0	0	0	0	35620	6029	3182	0.521542	42
198	Meizhou	1	2009	0	0	0	0	0	0	0	0	0	0	0	0	0	0	0.0205316	11936.5	5.03276	6.62071	0.3974	319.7	0.187299	1.87466	0	0	0	1	0	55389	3431	7473	0.113426	50
199	Shanwei	1	2009	0	0	0	0	0	0	0	0	0	0	0	0	0	0	0.0583444	12787.9	11.8476	7.6188	0.4452	646.2	0.136417	0.970013	0	0	0	0	0	15204	3679	3720	0.467197	5
200	Heyuan	1	2009	0	0	0	0	0	0	0	0	0	0	0	0	0	0	0.048249	13204.2	5.76131	5.50937	0.52	223.1	0.194939	1.73577	0	0	0	0	0	20200	3247	8261	0.133356	8
201	Yangjiang	1	2009	0	0	0	0	0	0	0	0	0	0	0	0	0	0	0.0325852	21622.8	7.87858	6.61821	0.4081	346.91	0.107415	1.32301	0	0	0	0	0	15713	3125	8131	0.170602	4
202	Qingyuan	1	2009	0	0	0	0	0	0	0	0	0	0	0	0	0	0	0.0535369	22944.7	21.448	13.0816	0.5632	214.76	0.116126	1.44216	0	0	0	0	0	53016	3055	8258	0.20905	17
203	Dongguan	1	2009	0	0	0	0	0	0	0	0	0	0	0	0	0	0	0.0570776	53745.9	33.7049	52.3874	0.4844	725.07	0.0600272	2.09633	0	0	0	1	0	94031	29992	30040	3.03309	6
204	Zhongshan	1	2009	0	0	0	0	0	0	0	0	0	0	0	0	0	0	0.0434051	59413.7	13.4989	29.017	0.5774	821.44	0.0747677	2.10808	0	0	0	0	0	32900	11381	162	3.44001	14
205	Chaozhou	1	2009	0	0	0	0	0	0	0	0	0	0	0	0	0	0	0.0243952	17547.6	9.0914	9.21778	0.5495	831.9	0.0922534	1.55987	0	0	0	0	0	10231	4237	9644	0.225096	21
206	Jieyang	1	2009	0	0	0	0	0	0	0	0	0	0	0	0	0	0	0.0306372	14072.6	10.2991	13.3028	0.5456	1238.76	0.0945143	1.39608	0	0	0	0	0	26334	3369	8508	0.207665	22
207	Yunfu	1	2009	0	0	0	0	0	0	0	0	0	0	0	0	0	0	0.024102	13277.1	7.93742	4.69221	0.4044	354.54	0.140903	1.80048	0	0	0	0	0	42478	3526	9725	0.312524	14
208	Nanning	3	2009	1	0	0	0	0	0	0	2018	0	0	0	1	0	0	0.0224751	20754.4	8.12686	36.266	0.3459	315.81	0.133502	4.26931	0	0	0	1	0	57487	12426	26585	0.239316	21
209	Liuzhou	3	2009	0	0	0	0	0	0	0	0	0	0	0	0	0	0	0.0178363	28537.2	9.85624	20.6624	0.6084	197.43	0.121864	1.98317	0	0	0	0	0	60868	21147	30510	0.220509	36
210	Guilin	3	2009	0	0	0	0	0	0	0	0	0	0	0	0	0	0	0.0240231	18502.6	12.5639	14.8877	0.438	183.98	0.150672	1.87473	0	0	0	0	0	38415	3527	10067	0.169877	24
211	Wuzhou	3	2009	0	0	0	0	0	0	0	0	0	0	0	0	0	0	0.0340925	15039.7	10.6804	6.37691	0.5436	251.84	0.158768	1.43244	0	0	0	0	0	42067	4085	17100	0.115206	41
212	Beihai	3	2009	0	0	0	0	0	0	0	0	0	0	0	0	0	0	0.020789	20584.3	15.3689	10.0114	0.3727	480.01	0.160499	1.77429	0	0	0	0	0	30151	1369	4094	0.2216	42
213	Fangchenggang	3	2009	0	0	0	0	0	0	0	0	0	0	0	0	0	0	0.0207865	30184.7	13.8601	4.2861	0.4977	139.7	0.15975	1.42895	0	0	0	0	0	24776	5889	8414	0.232573	3
214	Qinzhou	3	2009	1	0	0	0	0	0	0	2019	0	0	0	0	0	0	0.0481665	9892.02	15.966	7.75069	0.3567	342.33	0.167788	1.57369	0	0	0	0	0	30693	4093	14417	0.0908341	2
215	Guigang	3	2009	0	0	0	0	0	0	0	0	0	0	0	0	0	0	0.0311469	10150.4	11.8443	7.49408	0.4162	480.57	0.146751	1.49961	0	0	0	0	0	75157	15762	57932	0.0795391	5
216	Yulin	3	2009	0	0	0	0	0	0	0	0	0	0	0	0	0	0	0.0148342	12159.3	9.43111	12.9467	0.4055	508.97	0.140761	1.38136	0	0	0	0	0	73567	3838	44013	0.0994784	14
217	Baise	3	2009	0	0	0	0	0	0	0	0	0	0	0	0	0	0	0.0129489	12808.1	14.8504	10.7176	0.4986	110.1	0.246128	1.69174	0	0	0	0	0	102301	4698	16508	0.114272	10
218	Hezhou	3	2009	0	0	0	0	0	0	0	0	0	0	0	0	0	0	0.012497	11810.2	16.1687	3.53061	0.4497	188.87	0.19125	1.23005	0	0	0	0	0	28738	2946	8228	0.0956231	11
219	Hechi	3	2009	0	0	0	0	0	0	0	0	0	0	0	0	0	0	0.0135264	11269.1	9.62405	6.57957	0.4333	122.22	0.248033	1.64114	0	0	0	0	0	74758	23701	2620	0.10638	33
220	Lai bin	3	2009	0	0	0	0	0	0	0	0	0	0	0	0	0	0	0.012542	14879.3	8.9466	5.45781	0.4324	189.77	0.204414	1.26566	0	0	0	0	0	163609	51252	21532	0.10866	53
221	Chongzuo	3	2009	1	0	0	0	0	0	0	2019	0	0	0	0	0	0	0.0232308	15052.7	7.61411	4.81713	0.3529	139.17	0.230177	1.19588	0	0	0	0	0	22079	6508	12125	0.122007	40
222	Haikou	1	2009	1	0	0	0	0	0	0	2018	0	0	0	1	0	0	0.100395	24567.2	5.70188	17.1939	0.2447	686.51	0.136066	6.75911	0	0	0	1	0	103	513	94	1.85766	52
223	Sanya	1	2009	1	0	0	0	0	0	0	2018	0	0	0	0	0	0	0.0766508	37743.9	20.5539	9.80323	0.2225	290.91	0.233363	3.6012	0	0	0	0	0	123	23	82	0.208045	114
224	Chongqing	3	2009	1	0	0	0	0	0	0	2016	0	0	1	1	0	0	0.0520156	22353.4	13.164	133.081	0.5281	395.48	0.201851	3.0167	0	0	0	1	0	586117	45180	108674	0.165158	145
225	Chengdu	3	2009	1	0	0	0	0	0	0	2016	0	0	0	1	0	1	0.0524339	39294.3	14.7226	111.857	0.4446	940.21	0.133472	4.94943	0	0	0	1	0	93045	12558	36670	1.09953	182
226	Zigong	3	2009	1	0	0	0	0	0	0	2016	0	0	0	0	0	0	0.0103043	18673.5	6.46925	4.21508	0.5395	751.18	0.133063	1.27614	0	0	0	0	0	33321	2781	5676	0.105263	175
227	Panzhihua	3	2009	1	0	0	0	0	0	0	2016	0	0	0	0	0	0	0.0388446	34425.2	8.79557	15.4688	0.7076	149.97	0.177248	1.94013	0	0	0	0	0	102724	1904	6293	0.279619	9
228	Luzhou	3	2009	1	0	0	0	0	0	0	2016	0	0	0	0	0	0	0.0122692	13525.8	6.77818	4.52295	0.5158	406.53	0.166597	1.67339	0	0	0	0	0	83707	6267	8098	0.107829	9
229	Deyang	3	2009	0	0	0	0	0	0	0	0	0	0	0	0	0	0	0.0206421	20522	7.25574	20.861	0.5641	657.08	0.248822	2.19557	0	0	0	0	0	20016	5448	3959	0.147809	7
230	Mianyang	3	2009	0	0	0	0	0	0	0	0	0	0	0	0	0	0	0.0315116	16243.4	8.02772	20.5344	0.458	268.98	0.32509	2.68837	0	0	0	1	0	43758	9492	19468	0.150714	11
231	Guangyuan	3	2009	0	0	0	0	0	0	0	0	0	0	0	0	0	0	0.0108662	9517.78	8.73234	6.06877	0.3386	191.69	0.683046	2.9816	0	0	0	0	0	32153	2783	13712	0.128114	21
232	Suining	3	2009	0	0	0	0	0	0	0	0	0	0	0	0	0	0	0.0116826	11743.7	10.5586	9.24978	0.4774	726.85	0.191945	1.6123	0	0	0	0	0	8089	3560	7089	0.0742465	29
233	Neijiang	3	2009	1	0	0	0	0	0	0	2016	0	0	0	0	0	0	0.0108525	14598.3	6.63756	6.33278	0.5692	790.22	0.132654	1.33074	0	0	0	0	0	51891	2654	3605	0.0902619	55
234	Leshan	3	2009	1	0	0	0	0	0	0	2016	0	0	0	0	0	0	0.0191924	18622.5	7.03782	7.95009	0.5716	275.39	0.158766	1.78891	0	0	0	0	0	80304	6342	25416	0.384307	60
235	Nanchong	3	2009	0	0	0	0	0	0	0	0	0	0	0	0	0	0	0.0110113	10702	8.92728	14.1496	0.4575	603.82	0.234851	1.85313	0	0	0	0	0	3671	1133	1269	0.0861346	49
236	Meishan	3	2009	0	0	0	0	0	0	0	0	0	0	0	0	0	0	0.0263623	15055.1	15.2263	6.68207	0.5087	484.37	0.178668	1.58604	0	0	0	0	0	17298	10409	27103	0.101914	67
237	Yibin	3	2009	1	0	0	0	0	0	0	2016	0	0	0	0	0	0	0.0118822	15794.7	6.88174	5.11918	0.5581	403.08	0.170811	1.50874	0	0	0	1	0	80954	12256	7641	0.356641	105
238	Guang'an	3	2009	0	0	0	0	0	0	0	0	0	0	0	0	0	0	0.0104657	12626.7	14.6083	8.88262	0.4443	740.89	0.178376	1.39691	0	0	0	0	0	63059	2547	7850	0.0647949	127
239	Dazhou	3	2009	0	0	0	0	0	0	0	0	0	0	0	0	0	0	0.011781	11845	13.5633	10.5479	0.4526	396.34	0.189759	1.55704	0	0	0	0	0	106933	3225	7530	0.0914092	179
240	Ya'an	3	2009	0	0	0	0	0	0	0	0	0	0	0	0	0	0	0.01776	15217.9	17.5677	2.31346	0.5196	101.39	0.342223	2.45065	0	0	0	0	0	5487	1943	2993	0.156136	208
241	Bazhong	3	2009	0	0	0	0	0	0	0	0	0	0	0	0	0	0	0.0101834	6980.79	6.5587	2.39632	0.2922	326.14	0.367282	1.65977	0	0	0	0	0	8786	827	8407	0.0781752	4
242	Ziyang	3	2009	0	0	0	0	0	0	0	0	0	0	0	0	0	0	0.0112908	13482	9.9263	5.96317	0.5042	629.68	0.158486	1.45371	0	0	0	0	0	21558	2613	6497	0.0655279	7
243	Guiyang	3	2009	0	0	0	0	0	0	0	0	0	0	0	1	0	0	0.0178857	21106.8	7.10268	83.5755	0.4065	456.91	0.174746	4.65541	0	0	0	1	0	84488	2380	13831	0.363531	17
244	Liupanshui	3	2009	0	0	0	0	0	0	0	0	0	0	0	0	0	0	0.0111164	11682.2	8.52169	33.8329	0.6075	321.08	0.190977	1.70241	0	0	0	0	0	92159	3912	36027	0.0511597	23
245	Zunyi	3	2009	0	0	0	0	0	0	0	0	0	0	0	0	0	0	0.0126274	11987.5	8.42982	41.7638	0.4003	244.09	0.198257	1.80829	0	0	0	1	0	48671	2203	14857	0.11058	16
246	Anshun	3	2009	0	0	0	0	0	0	0	0	0	0	0	0	0	0	0.0125306	6180.48	4.73192	25.531	0.3535	295.12	0.330556	2.46555	0	0	0	0	0	95900	719	6400	0.102914	60
247	Kunming	3	2009	1	0	0	0	0	0	0	2019	0	0	0	1	0	0	0.0375711	27176.3	9.07311	84.9898	0.4559	254.1	0.149696	6.24789	0	0	0	1	0	88337	4435	7504	0.432099	84
248	Qujing	3	2009	0	0	0	0	0	0	0	0	0	0	0	0	0	0	0.0128981	13961.6	10.7919	30.7328	0.5184	213.18	0.160936	1.56436	0	0	0	0	0	105095	3078	62700	0.0924085	94
249	Yuxi	3	2009	0	0	0	0	0	0	0	0	0	0	0	0	0	0	0.0105311	25975.9	8.11877	28.1929	0.597	140.24	0.13912	1.67571	0	0	0	0	0	11478	1510	3892	0.170444	110
250	Baoshan	3	2009	0	0	0	0	0	0	0	0	0	0	0	0	0	0	0.0157045	8480.14	7.58672	11.5617	0.2855	127.43	0.278766	2.00003	0	0	0	0	0	8186	3645	1610	0.041459	238
251	Zhaotong	3	2009	0	0	0	0	0	0	0	0	0	0	0	0	0	0	0.0106395	5826.5	8.7419	8.19218	0.4063	247.62	0.347937	1.87085	0	0	0	0	0	9348	365	3444	0.0225101	300
252	Lijiang	3	2009	0	0	0	0	0	0	0	0	0	0	0	0	0	0	0.0101415	9461.08	11.2682	6.65245	0.3658	56.8	0.393237	3.07708	0	0	0	0	0	4241	132	1491	0.0517908	240
253	Pu'er	3	2009	0	0	0	0	0	0	0	0	0	0	0	0	0	0	0.01101	7763.27	7.47698	9.25169	0.3255	55	0.403776	2.18707	0	0	0	0	0	9645	2456	2319	0.132113	260
254	Lincang	3	2009	0	0	0	0	0	0	0	0	0	0	0	0	0	0	0.0194441	7280.5	7.14469	7.59345	0.3232	97.92	0.383469	1.85564	0	0	0	0	0	3240	2290	867	0.100118	225
255	Xi'an	3	2009	1	0	0	0	0	0	0	2016	0	0	0	1	1	1	0.0405611	31057.1	14.9204	55.2195	0.4202	773.32	0.101631	4.40689	0	0	0	1	0	82864	13840	20410	0.453088	8
256	Tongchuan	3	2009	0	0	0	0	0	0	0	0	0	0	0	0	1	0	0.0121914	18232	7.14012	3.90387	0.6107	219.76	0.216914	1.84426	0	0	0	0	0	14749	328	3806	0.0652255	5
257	Baoji	3	2009	0	0	0	0	0	0	0	0	0	0	0	0	1	0	0.0130489	21161.1	16.7163	10.6375	0.6089	208.91	0.126721	1.57581	0	0	0	0	0	62564	11521	8645	0.145581	2
258	Xianyang	3	2009	0	0	0	0	0	0	0	0	0	0	0	0	1	0	0.0131746	18206.9	17.4414	22.2868	0.497	506.45	0.122729	1.49198	0	0	0	0	0	96173	7149	12480	0.132066	11
259	Weinan	3	2009	0	0	0	0	0	0	0	0	0	0	0	0	1	0	0.0146582	12109.9	11.3686	18.6446	0.4775	423.98	0.177792	1.88195	0	0	0	0	0	337164	3245	42857	0.126797	7
260	Y an'an	3	2009	0	0	0	0	0	0	0	0	0	0	0	0	1	0	0.0103433	32904	20.3733	32.5891	0.7084	61.43	0.215492	1.30093	0	0	0	0	0	12125	1390	6728	0.0752647	8
261	Hanzhong	3	2009	0	0	0	0	0	0	0	0	0	0	0	0	1	0	0.0148104	11904.9	8.04845	6.56758	0.3669	140.04	0.280606	2.20895	0	0	0	0	0	44880	2244	24087	0.113686	18
262	Yulin	3	2009	0	0	0	0	0	0	0	0	0	0	0	0	1	0	0.0118411	42510.1	28.704	31.3636	0.661	82.41	0.13137	1.41726	0	0	0	0	0	109428	5099	20652	0.231944	23
263	Ankang	3	2009	0	0	0	0	0	0	0	0	0	0	0	0	1	0	0.0114286	10067	17.9951	2.56489	0.3461	129.02	0.285767	2.03867	0	0	0	0	0	5870	292	4885	0.108401	26
264	Shangluo	3	2009	0	0	0	0	0	0	0	0	0	0	0	0	1	0	0.0221801	9889.59	14.2917	2.17317	0.3749	125.98	0.289026	2.00725	0	0	0	0	0	11570	1976	6279	0.0812333	27
265	Lanzhou	3	2009	0	0	0	0	0	0	0	0	0	0	0	1	1	0	0.0131869	27548.1	8.1476	32.922	0.4683	247.28	0.129413	4.99836	0	0	0	1	0	70687	2529	8378	0.0940331	73
266	Jiayuguan	3	2009	0	0	0	0	0	0	0	0	0	0	0	0	1	0	0.010717	67576.3	7.22641	6.33366	0.7888	71.11	0.0644311	2.0923	0	0	0	0	0	18712	2566	7629	0.524875	66
267	Jinchang	3	2009	0	0	0	0	0	0	0	0	0	0	0	0	1	0	0.0105893	35155.1	9.76382	5.81278	0.7994	53.47	0.109819	1.65635	0	0	0	0	0	84900	1614	19300	0.194002	143
268	Baiyin	3	2009	0	0	0	0	0	0	0	0	0	0	0	0	1	0	0.0104325	14321.2	7.94915	9.09667	0.5526	84.86	0.222288	1.70255	0	0	0	0	0	114199	1463	13870	0.131529	79
269	Tianshui	3	2009	0	0	0	0	0	0	0	0	0	0	0	0	1	0	0.0130582	7094.19	8.99914	5.89082	0.3887	250.5	0.381934	2.09851	0	0	0	0	0	5404	475	4639	0.0327897	0
270	Wuwei	3	2009	0	0	0	0	0	0	0	0	0	0	0	0	1	0	0.0102657	8603.27	11.0308	4.70631	0.3826	59.85	0.317757	1.96212	0	0	0	0	0	4859	741	2743	0.0712349	0
271	Zhangye	3	2009	0	0	0	0	0	0	0	0	0	0	0	0	1	0	0.0117782	13852.2	7.82076	3.96528	0.3775	31.1	0.276562	1.70623	0	0	0	0	0	10102	987	4526	0.111791	1
272	Pingliang	3	2009	0	0	0	0	0	0	0	0	0	0	0	0	1	0	0.0117457	8508.49	12.2315	5.37121	0.4536	205.7	0.387626	2.49177	0	0	0	0	0	52299	1410	5918	0.0682285	1
273	Jiuquan	3	2009	0	0	0	0	0	0	0	0	0	0	0	0	1	0	0.0195428	32046.2	26.3247	10.3884	0.4832	4.97	0.143195	1.72762	0	0	0	0	0	13900	733	3063	0.275115	2
274	Qingyang	3	2009	0	0	0	0	0	0	0	0	0	0	0	0	1	0	0.0100791	13099.7	31.14	9.22673	0.5996	96.22	0.293941	1.30431	0	0	0	0	0	3697	180	1293	0.0540283	2
275	Dingxi	3	2009	0	0	0	0	0	0	0	0	0	0	0	0	1	0	0.0103262	4296.37	9.89514	4.46268	0.2357	147.28	0.550851	2.49741	0	0	0	0	0	2992	187	1329	0.0705165	7
276	Longnan	3	2009	0	0	0	0	0	0	0	0	0	0	0	0	1	0	0.0106575	5230.33	14.3951	2.63675	0.2525	100.01	1.02678	3.44555	0	0	0	0	0	8251	842	4396	0.0732368	6
277	Xining	3	2009	0	0	0	0	0	0	0	0	0	0	0	1	1	0	0.0140694	23027.4	9.20863	16.4175	0.4976	253.02	0.169873	4.93941	0	0	0	1	0	70403	4052	24687	0.58785	3
278	Yinchuan	3	2009	0	0	0	0	0	0	0	0	0	0	0	1	1	0	0.0135789	33632.2	13.4305	67.6193	0.4943	162.79	0.125398	4.44193	0	0	0	1	0	20403	5894	7077	0.116306	9
279	Shizuishan	3	2009	0	0	0	0	0	0	0	0	0	0	0	0	1	0	0.0135419	33343	20.286	24.6119	0.656	140.34	0.154516	1.9209	0	0	0	0	0	113425	1864	31006	0.237016	11
280	Wuzhong	3	2009	0	0	0	0	0	0	0	0	0	0	0	0	1	0	0.010294	12705.2	17.5349	18.3697	0.5355	67.28	0.313653	2.28763	0	0	0	0	0	84959	6944	8603	0.0466731	12
281	Guyuan	3	2009	0	0	0	0	0	0	0	0	0	0	0	0	1	0	0.0100155	5568.11	11.899	7.93073	0.2283	142.43	0.682386	2.00546	0	0	0	0	0	4210	142	880	0.0330706	27
282	Zhongwei	3	2009	0	0	0	0	0	0	0	0	0	0	0	0	1	0	0.0100096	12633.1	17.2994	14.9577	0.4066	74.09	0.309849	2.00856	0	0	0	0	0	42665	5300	28847	0.0963146	22
283	Urumqi	3	2009	0	0	0	0	0	0	0	0	0	0	0	1	1	0	0.0178014	34862.6	7.14232	61.7206	0.4136	174.93	0.122319	4.16809	0	0	0	1	0	107971	5822	35058	0.539443	99
284	Karamay	3	2009	0	0	0	0	0	0	0	0	0	0	0	0	1	0	0.0124463	98326.4	9.35067	36.4653	0.8668	41.21	0.0889363	1.3208	0	0	0	0	0	42777	1580	4593	0.132137	118
1	Beijing	1	2010	0	0	0	0	0	0	0	0	0	0	1	1	1	0	0.0405226	55737.4	6.63806	105.04	0.2401	766.44	0.192532	6.3922	0	0	0	1	0	56844	8633	21266	2.8714	191
2	Tianjin	1	2010	1	0	0	0	0	0	0	2015	0	0	1	1	0	0	0.0896149	53573	24.7397	139.152	0.5247	837.46	0.14926	3.28186	0	0	0	1	0	217620	19795	53831	1.40762	230
3	Shijiazhuang	1	2010	1	0	0	0	0	0	0	2019	0	0	0	1	1	0	0.0148596	24891.5	27.4657	82.1459	0.4863	624.15	0.0897274	2.76032	0	0	0	1	0	137934	25591	32631	0.240475	263
4	Tangshan	1	2010	1	0	0	0	0	0	0	2019	0	0	0	0	1	0	0.02324	43587.8	24.7906	124.067	0.5814	545.58	0.0743839	1.54489	0	0	0	0	0	238061	17308	98670	0.255847	399
5	Qinhuangdao	1	2010	0	0	0	0	0	0	0	0	0	0	0	0	1	0	0.0461618	22885.6	13.2828	35.339	0.3953	383.22	0.145884	2.57936	0	0	0	1	0	44737	6380	11365	0.276566	553
6	Handan	1	2010	0	0	0	0	0	0	0	0	0	0	0	0	1	0	0.0241008	19187.3	25.3471	79.8219	0.5421	798.79	0.111729	1.461	0	0	0	0	0	161805	7205	34697	0.131616	660
7	Xingtai	1	2010	0	0	0	0	0	0	0	0	0	0	0	0	1	0	0.0242333	12615.6	22.7287	47.7769	0.5561	586.28	0.142182	1.97439	0	0	0	0	0	96139	14897	36357	0.129182	652
8	Baoding	1	2010	1	0	0	0	0	0	0	2019	0	0	0	0	1	0	0.0256666	13541.9	16.329	83.3995	0.516	564.04	0.131154	1.95813	0	0	0	0	0	53984	16395	14652	0.170947	757
9	Zhangjiakou	1	2010	0	0	0	0	0	0	0	0	0	0	0	0	1	0	0.0170363	16526.1	20.9395	36.6925	0.4296	126.37	0.188047	2.2957	0	0	0	0	0	92997	5582	28188	0.169312	1024
10	Chengde	1	2010	0	0	0	0	0	0	0	0	0	0	0	0	1	0	0.015326	18861.4	22.8235	14.6837	0.5104	94.31	0.175396	2.08538	0	0	0	0	0	71294	1715	21383	0.174292	1108
11	Cangzhou	1	2010	0	0	0	0	0	0	0	0	0	0	0	0	1	0	0.0171462	22818.8	25.8917	72.0007	0.5062	520.1	0.096742	1.32592	0	0	0	0	0	25832	11366	6134	0.175539	1212
12	Langfang	1	2010	1	0	0	0	0	0	0	2019	0	0	0	0	1	0	0.0345859	23371.5	20.5045	83.0781	0.5357	651.77	0.132958	2.44542	0	0	0	1	0	32302	7278	9855	0.296714	1160
13	Hengshui	1	2010	0	0	0	0	0	0	0	0	0	0	0	0	1	0	0.0187036	13266.6	17.0833	22.7816	0.5065	499.38	0.143382	2.06183	0	0	0	0	0	39053	4788	28691	0.137951	10
14	Taiyuan	2	2010	0	0	0	0	0	0	0	0	0	0	0	1	1	0	0.0207909	36862	8.30192	61.6823	0.4491	524.92	0.106654	6.76017	0	0	0	1	0	94233	2456	34814	0.495419	15
15	Datong	2	2010	0	0	0	0	0	0	0	0	0	0	0	0	1	0	0.0252723	15683.5	10.0635	41.9067	0.4869	224.75	0.190794	3.24133	0	0	0	0	0	97416	5891	77185	0.218628	40
16	Yangquan	2	2010	0	0	0	0	0	0	0	0	0	0	0	0	1	0	0.0159516	23411.1	9.82027	17.6224	0.5946	286.17	0.138797	2.90258	0	0	0	0	0	109377	779	18891	0.668682	64
17	Changzhi	2	2010	0	0	0	0	0	0	0	0	0	0	0	0	1	0	0.0202194	20287.5	11.7527	47.8597	0.6538	238.59	0.147643	2.17206	0	0	0	0	0	121102	7287	64370	0.17713	83
18	Jincheng	2	2010	0	0	0	0	0	0	0	0	0	0	0	0	1	0	0.0221325	23733.3	12.4509	35.6622	0.636	229.42	0.122521	2.52942	0	0	0	0	0	98125	5601	48202	0.606523	135
19	Shuozhou	2	2010	0	0	0	0	0	0	0	0	0	0	0	0	1	0	0.024033	30169.9	16.3324	26.5379	0.5656	143.75	0.134495	1.44296	0	0	0	0	0	137040	1489	24847	0.268463	138
20	Jinzhong	2	2010	0	0	0	0	0	0	0	0	0	0	0	0	1	0	0.0157925	17816.3	11.0309	47.9305	0.5476	195.8	0.157808	2.24552	0	0	0	0	0	96699	2065	36121	0.215568	147
21	Yuncheng	2	2010	0	0	0	0	0	0	0	0	0	0	0	0	1	0	0.0145366	11871.4	14.3004	36.6832	0.4415	355.18	0.162496	1.7542	0	0	0	0	0	121407	4934	48997	0.445782	184
22	Xinzhou	2	2010	0	0	0	0	0	0	0	0	0	0	0	0	1	0	0.0122345	10416.8	14.6076	24.7896	0.4459	122.45	0.293925	3.00973	0	0	0	0	0	78831	2443	15163	0.178121	347
23	Linfen	2	2010	0	0	0	0	0	0	0	0	0	0	0	0	1	0	0.0158992	15303.3	11.6332	45.6747	0.5834	215.69	0.179482	2.10679	0	0	0	0	0	66627	4086	57998	0.488	412
24	Lvliang	2	2010	0	0	0	0	0	0	0	0	0	0	0	0	1	0	0.0246929	17076.5	11.0834	56.6609	0.692	180.55	0.178586	1.82179	0	0	0	0	0	74126	2009	60902	0.472582	395
25	Hohhot	3	2010	0	0	0	0	0	0	0	0	0	0	0	1	1	0	0.0403608	49121.7	21.8589	79.4213	0.3639	133.28	0.09502	2.78791	0	0	0	1	0	74041	2476	12731	1.17713	435
26	Baotou	3	2010	0	0	0	0	0	0	0	0	0	0	0	0	1	0	0.0402602	69187.5	43.1674	78.1406	0.5411	79.16	0.0832903	1.11463	0	0	0	0	0	174718	9327	32563	1.14663	409
27	Wuhai	3	2010	0	0	0	0	0	0	0	0	0	0	0	0	1	0	0.0150591	56258.5	19.5931	32.8705	0.7172	302.17	0.162458	1.76875	0	0	0	0	0	100000	6157	19316	0.429655	3
28	Chifeng	3	2010	0	0	0	0	0	0	0	0	0	0	0	0	1	0	0.0135569	18391.7	21.4041	46.1034	0.5124	50.85	0.202338	1.23855	0	0	0	0	0	47524	2924	10836	0.506958	6
29	Tongliao	3	2010	0	0	0	0	0	0	0	0	0	0	0	0	1	0	0.0115695	28004.8	22.2037	38.0239	0.5862	53.53	0.156775	0.801773	0	0	0	0	0	78030	2766	73440	0.466736	12
30	Erdos	3	2010	0	0	0	0	0	0	0	0	0	0	0	0	1	0	0.0376596	128531	85.6912	96.1062	0.5869	17.57	0.120607	1.25717	0	0	0	1	0	225519	2163	97957	0.490207	20
31	Hulunbuir	3	2010	0	0	0	0	0	0	0	0	0	0	0	0	1	0	0.0161375	25285.6	14.2364	65.9674	0.4212	10.71	0.223087	1.27987	0	0	0	0	0	99489	5970	14056	0.215331	25
32	Bayannur	3	2010	0	0	0	0	0	0	0	0	0	0	0	0	1	0	0.015195	26027.6	30.228	22.5638	0.563	28.93	0.204744	1.33532	0	0	0	0	0	72370	6480	13390	0.688149	42
33	Ulanqab	3	2010	0	0	0	0	0	0	0	0	0	0	0	0	1	0	0.0194601	19525.7	14.6905	31.4248	0.5228	52.67	0.246702	1.17586	0	0	0	0	0	62916	2399	20329	0.132558	44
34	Shenyang	1	2010	1	0	0	0	0	0	0	2016	0	0	0	1	1	1	0.0781827	45766.1	29.2894	95.8985	0.5042	554.39	0.102964	2.8026	0	0	0	1	0	77385	7242	60363	0.499306	46
35	Dalian	1	2010	1	0	0	0	0	0	0	2016	0	0	0	0	1	1	0.141636	57029.8	33.5757	80.1556	0.5088	466.39	0.118545	2.84259	0	0	0	1	0	78866	31488	24171	0.518776	65
36	Anshan	1	2010	0	0	0	0	0	0	0	0	0	0	0	0	1	0	0.0388283	42881	22.7095	42.7474	0.5432	380.23	0.0950117	1.40319	0	0	0	0	0	77532	7529	30205	0.284452	132
37	Fushun	1	2010	0	0	0	0	0	0	0	0	0	0	0	0	1	0	0.043412	30685.9	19.8995	25.6276	0.587	195.98	0.167852	1.45301	0	0	0	0	0	50553	3223	17937	0.245716	186
38	Benxi	1	2010	0	0	0	0	0	0	0	0	0	0	0	0	1	0	0.0336839	37146	15.1501	14.724	0.623	183.81	0.13538	1.43244	0	0	0	0	0	87528	5103	26543	0.253179	170
39	Dandong	1	2010	0	0	0	0	0	0	0	0	0	0	0	0	1	0	0.0754316	21939.6	24.8135	16.1832	0.512	157.85	0.184749	1.91501	0	0	0	0	0	27955	5517	1378	0.730793	287
40	Jinzhou	1	2010	0	0	0	0	0	0	0	0	0	0	0	0	1	0	0.0471211	21477.9	17.8472	21.2398	0.4762	311.75	0.151699	1.74735	0	0	0	0	0	61739	5497	41158	0.208487	260
41	Yingkou	1	2010	1	0	0	0	0	0	0	2016	0	0	0	0	1	0	0.0680998	30423.2	39.1418	34.3987	0.5533	449.31	0.136953	1.75544	0	0	0	1	0	77072	3796	45221	0.269599	4
42	Fuxin	1	2010	0	0	0	0	0	0	0	0	0	0	0	0	1	0	0.0296778	15279.8	15.6223	10.0969	0.4182	185.78	0.232991	2.28213	0	0	0	0	0	52912	3976	28368	0.18284	8
43	Liaoyang	1	2010	0	0	0	0	0	0	0	0	0	0	0	0	1	0	0.0406999	29127	19.8899	27.1351	0.6325	387.08	0.136068	1.82672	0	0	0	0	0	30513	7477	13599	0.24521	10
44	Panjin	1	2010	0	0	0	0	0	0	0	0	0	0	0	0	1	0	0.0767471	49156.2	10.9597	30.1005	0.6655	322.4	0.118343	1.38187	0	0	0	0	0	17561	2446	5316	0.296395	15
45	Tieling	1	2010	0	0	0	0	0	0	0	0	0	0	0	0	1	0	0.0346433	19490.4	32.2222	20.0305	0.5277	235.09	0.196064	1.5361	0	0	0	0	0	52802	1821	31722	0.160244	25
46	Chaoyang	1	2010	0	0	0	0	0	0	0	0	0	0	0	0	1	0	0.0213845	15806.1	17.7821	17.6283	0.5066	172.22	0.223571	1.73725	0	0	0	0	0	41530	1482	45750	0.15017	30
47	Huludao	1	2010	0	0	0	0	0	0	0	0	0	0	0	0	1	0	0.038385	14900.4	13.8431	22.7935	0.4648	270.52	0.206026	2.49459	0	0	0	0	0	63011	2760	10684	0.183916	61
48	Changchun	2	2010	0	0	0	0	0	0	0	0	0	0	0	1	1	1	0.0242097	32246.3	22.2067	84.012	0.5166	368.32	0.115028	2.8667	0	0	0	1	0	60528	6335	94173	0.279087	47
49	Jilin	2	2010	0	0	0	0	0	0	0	0	0	0	0	0	1	0	0.0264501	30443	37.3018	36.4154	0.4976	160.01	0.118724	1.13868	0	0	0	0	0	66448	11291	33507	0.209275	63
50	Siping	2	2010	0	0	0	0	0	0	0	0	0	0	0	0	1	0	0.0158182	16838	17.3274	23.5626	0.4275	241.87	0.145921	1.16511	0	0	0	0	0	56644	4024	12245	0.145385	113
51	Liaoyuan	2	2010	0	0	0	0	0	0	0	0	0	0	0	0	1	0	0.0431755	24320.5	40.0252	7.84169	0.5618	240.76	0.156103	1.04954	0	0	0	0	0	11048	745	10687	0.182644	121
52	Tonghua	2	2010	0	0	0	0	0	0	0	0	0	0	0	0	1	0	0.0293774	20322.7	26.6513	12.9447	0.5212	144.87	0.191211	1.44025	0	0	0	0	0	38143	9019	19949	0.192677	175
53	Baishan	2	2010	0	0	0	0	0	0	0	0	0	0	0	0	1	0	0.0310618	24604.5	15.7255	7.94502	0.6009	73.61	0.231037	1.42233	0	0	0	0	0	24097	1652	13730	0.178462	208
54	Songyuan	2	2010	0	0	0	0	0	0	0	0	0	0	0	0	1	0	0.0177832	27989.4	27.2493	17.861	0.5151	137.53	0.0945588	0.69271	0	0	0	0	0	16846	2141	6223	0.155726	170
55	Baicheng	2	2010	0	0	0	0	0	0	0	0	0	0	0	0	1	0	0.0217848	16126.8	12.6764	12.0653	0.4526	78.71	0.207038	1.11995	0	0	0	0	0	13608	2639	9408	0.151456	4
56	Harbin	2	2010	1	0	0	0	0	0	0	2019	0	0	0	1	1	1	0.0229318	27119.7	15.3292	57.0248	0.3778	186.93	0.123599	2.75135	0	0	0	1	0	54000	5838	30000	0.303358	6
57	Qiqihar	2	2010	0	0	0	0	0	0	0	0	0	0	0	0	1	0	0.0163716	11969.8	9.25223	19.443	0.4063	133.77	0.129966	1.60981	0	0	0	0	0	54940	6089	3476	0.147123	6
58	Jixi	2	2010	0	0	0	0	0	0	0	0	0	0	0	0	1	0	0.0207491	16207.5	4.5685	9.79701	0.4231	83.97	0.11281	1.86344	0	0	0	0	0	19762	4109	23695	0.296574	5
59	Hegang	2	2010	0	0	0	0	0	0	0	0	0	0	0	0	1	0	0.0364806	16912.8	4.64314	7.37334	0.466	74.43	0.204297	2.2016	0	0	0	0	0	32703	3825	14739	0.371438	15
60	Shuangyashan	2	2010	0	0	0	0	0	0	0	0	0	0	0	0	1	0	0.0115235	19240.2	6.65837	8.82405	0.4478	65.31	0.185223	1.69129	0	0	0	0	0	54489	4838	26387	0.179692	19
61	Daqing	2	2010	0	0	0	0	0	0	0	0	0	0	0	0	1	0	0.0180735	76018.2	15.6008	57.0821	0.8224	131.86	0.045228	0.679536	0	0	0	0	0	60515	5542	29715	0.331024	44
62	Yichun	2	2010	0	0	0	0	0	0	0	0	0	0	0	0	1	0	0.0316253	11687.2	6.5893	5.11581	0.3925	38.75	0.314786	2.17707	0	0	0	0	0	10515	685	25549	0.247019	49
63	Jiamusi	2	2010	0	0	0	0	0	0	0	0	0	0	0	0	1	0	0.0249272	14865.2	7.6128	15.7825	0.2613	77.6	0.237694	1.8993	0	0	0	0	0	37268	1319	15900	0.354275	48
64	Qitaihe	2	2010	0	0	0	0	0	0	0	0	0	0	0	0	1	0	0.0130829	24139.2	11.3062	7.02225	0.6617	149.24	0.158934	1.3819	0	0	0	0	0	18767	2634	26895	0.335058	106
65	Mudanjiang	2	2010	0	0	0	0	0	0	0	0	0	0	0	0	1	0	0.0208412	20216.3	17.5369	11.6319	0.3963	66.59	0.177904	1.47791	0	0	0	1	0	42691	2753	29471	0.347243	143
66	Heihe	2	2010	1	0	0	0	0	0	0	2019	0	0	0	0	1	0	0.0345139	11004.6	4.7558	8.13656	0.1712	21.2	0.373833	2.13622	0	0	0	0	0	16790	1158	5617	0.246259	124
67	Suihua	2	2010	0	0	0	0	0	0	0	0	0	0	0	0	1	0	0.013069	9229.99	10.6705	17.6256	0.2474	168.1	0.25623	1.16735	0	0	0	0	0	1998	1922	990	0.0104608	121
68	Shanghai	1	2010	1	0	0	0	0	0	0	2013	1	1	1	1	0	0	0.053858	55833.5	10.5759	195.503	0.4205	2227.63	0.192409	5.02996	0	0	0	1	0	221476	44626	41793	2.32842	96
69	Nanjing	1	2010	1	0	0	0	0	0	0	2019	0	0	0	1	0	1	0.0471551	46999.1	20.5602	63.0545	0.4537	960.1	0.105675	4.48956	0	0	0	1	0	115507	24268	33788	0.53448	6
70	Wuxi	1	2010	0	0	0	0	0	0	0	0	0	0	0	0	0	0	0.0485615	67644	28.1235	69.005	0.5539	1008.34	0.084353	2.53839	0	0	0	1	0	99857	26972	38909	0.647264	6
71	Xuzhou	1	2010	0	0	0	0	0	0	0	0	0	0	0	0	0	0	0.0333148	25015.5	25.9009	41.6142	0.5067	864.1	0.110708	1.38288	0	0	0	1	0	85851	10751	24257	0.172519	4
72	Changzhou	1	2010	0	0	0	0	0	0	0	0	0	0	0	0	0	0	0.0693603	49413.8	43.0717	45.4696	0.553	825.25	0.0924303	2.48355	0	0	0	1	0	48000	19324	19582	0.513925	20
73	Suzhou	1	2010	1	0	0	0	0	0	0	2019	0	0	0	0	0	0	0.0726059	68287.7	21.6	127.219	0.5693	751.25	0.0894651	2.5684	0	0	0	1	0	496377	71307	46272	0.890938	20
74	Nantong	1	2010	0	0	0	0	0	0	0	0	0	0	0	0	0	0	0.050249	34802.6	26.8462	51.559	0.5507	953.53	0.0913962	2.22208	0	0	0	1	0	60740	19589	38457	0.257739	31
75	Lianyungang	1	2010	1	0	0	0	0	0	0	2019	0	0	0	0	0	0	0.0724674	19806.8	28.3642	24.6251	0.4568	663.64	0.169907	1.83529	0	0	0	1	0	34430	7221	7356	0.183539	51
76	Huai'an	1	2010	0	0	0	0	0	0	0	0	0	0	0	0	0	0	0.0612822	21182.2	29.5394	18.5568	0.4662	534.89	1.48516	6.92842	0	0	0	1	0	39597	10129	16823	0.143947	52
77	Yancheng	1	2010	0	0	0	0	0	0	0	0	0	0	0	0	0	0	0.0478281	23221.8	28.4642	30.0956	0.4701	480.86	0.125129	1.41737	0	0	0	1	0	31966	20449	19145	0.153431	70
78	Yangzhou	1	2010	0	0	0	0	0	0	0	0	0	0	0	0	0	0	0.0880812	36539.8	25.9577	35.7981	0.5514	696.59	0.0904587	1.75673	0	0	0	1	0	65994	9168	7796	0.277036	131
79	Zhenjiang	1	2010	0	0	0	0	0	0	0	0	0	0	0	0	0	0	0.0649907	46443.5	27.8292	31.5297	0.5638	703.69	0.0800283	1.89499	0	0	0	1	0	56402	11173	12375	0.318308	168
80	Taizhou	1	2010	0	0	0	0	0	0	0	0	0	0	0	0	0	0	0.0550218	32379.8	32.3484	34.6179	0.5495	872.04	0.105298	1.84555	0	0	0	0	0	52950	12558	16826	0.224655	197
81	Suqian	1	2010	0	0	0	0	0	0	0	0	0	0	0	0	0	0	0.0214964	16531.9	36.7016	16.6768	0.4503	638.55	0.158222	1.3497	0	0	0	0	0	20072	5571	10179	0.12931	293
82	Hangzhou	1	2010	1	0	0	0	0	0	0	2016	0	0	0	1	0	1	0.0595696	51249.3	9.24398	61.5045	0.4781	415.23	0.103642	5.40632	0	0	0	1	0	88682	47954	30860	0.695439	265
83	Ningbo	1	2010	1	0	0	0	0	0	0	2016	0	0	0	0	0	1	0.0404629	50911.7	12.2243	70.2904	0.556	584.83	0.116356	3.7129	0	0	0	1	0	109840	19797	28386	1.31345	1
84	Wenzhou	1	2010	0	0	0	0	0	0	0	0	0	0	0	0	0	0	0.0140672	27419.1	6.70419	35.4231	0.5243	667.57	0.106247	4.10738	0	0	0	1	0	61788	8038	5666	0.491685	2
85	Jiaxing	1	2010	0	0	0	0	0	0	0	0	0	0	0	0	0	0	0.0573806	38269.7	14.4634	45.0089	0.5824	872.54	0.0865416	2.75822	0	0	0	1	0	67198	22381	18900	0.696509	3
86	Huzhou	1	2010	0	0	0	0	0	0	0	0	0	0	0	0	0	0	0.0577942	33264.2	14.8392	24.7488	0.5493	446.85	0.0976554	2.50969	0	0	0	0	0	50976	11980	10648	0.372987	9
87	Shaoxing	1	2010	0	0	0	0	0	0	0	0	0	0	0	0	0	0	0.0330866	46803.2	9.08449	35.056	0.5605	530.15	0.0794029	3.1778	0	0	0	1	0	54882	33124	17883	0.386169	9
88	Jinhua	1	2010	1	0	0	0	0	0	0	2016	0	0	0	0	0	0	0.0213132	29281.9	11.5016	32.7737	0.5147	426.51	0.100243	3.35702	0	0	0	0	0	28045	10436	13796	0.474768	18
89	Quzhou	1	2010	0	0	0	0	0	0	0	0	0	0	0	0	0	0	0.0155887	22130.4	22.0152	7.90358	0.5486	284.17	0.141746	2.30494	0	0	0	0	0	26322	12566	8936	0.442716	28
90	Zhoushan	1	2010	1	0	0	0	0	0	0	2016	0	0	0	0	0	0	0.0170593	48866.3	19.2475	6.74042	0.4552	672.01	0.16301	3.35391	0	0	0	1	0	22634	2125	17508	0.514166	25
91	Taizhou	1	2010	0	0	0	0	0	0	0	0	0	0	0	0	0	0	0.0136843	30217.6	10.6402	35.0588	0.5169	619.64	0.0918044	2.73828	0	0	0	1	0	24552	6305	5856	0.395752	26
92	Lishui	1	2010	0	0	0	0	0	0	0	0	0	0	0	0	0	0	0.0138282	22969.3	14.8916	6.61221	0.4954	150.1	0.203838	2.9394	0	0	0	0	0	13372	7720	2068	0.267622	65
93	Hefei	2	2010	0	0	0	0	0	0	0	0	0	0	0	1	0	0	0.0458359	40216.8	33.7045	54.3927	0.5392	702.36	0.117602	3.24098	0	0	0	1	0	31988	5978	10604	0.355633	87
94	Wuhu	2	2010	0	0	0	0	0	0	0	0	0	0	0	0	0	0	0.0552331	35453.6	35.6917	24.6908	0.6518	691.89	0.130281	2.02655	0	0	0	1	0	40765	2691	12958	0.632034	94
95	Bengbu	2	2010	0	0	0	0	0	0	0	0	0	0	0	0	0	0	0.0389769	12932.7	23.9494	13.0504	0.4725	609.71	0.167754	1.71862	0	0	0	0	0	17735	4370	9960	0.140337	171
96	Huainan	2	2010	0	0	0	0	0	0	0	0	0	0	0	0	0	0	0.0211186	19118.3	9.60193	19.0535	0.6442	943.87	0.134235	2.49876	0	0	0	0	0	98680	10626	38388	0.170403	282
97	Maanshan	2	2010	0	0	0	0	0	0	0	0	0	0	0	0	0	0	0.0688377	46195.5	37.5142	21.2005	0.6949	765.72	0.106691	1.63196	0	0	0	1	0	60543	7391	8814	0.265885	0
98	Huaibei	2	2010	0	0	0	0	0	0	0	0	0	0	0	0	0	0	0.0381996	16373.4	13.7572	14.47	0.6464	801.02	0.142826	1.89192	0	0	0	0	0	51200	2641	17981	0.198664	2
99	Tongling	2	2010	0	0	0	0	0	0	0	0	0	0	0	0	0	0	0.0561811	47336	24.2549	6.94975	0.7274	664.96	0.122824	1.70345	0	0	0	0	0	40126	4351	8530	0.244907	2
100	Anqing	2	2010	0	0	0	0	0	0	0	0	0	0	0	0	0	0	0.0261518	13654.2	26.09	12.9819	0.5303	401.89	0.163779	1.71994	0	0	0	1	0	17409	4615	8582	0.10227	9
101	Huangshan	2	2010	0	0	0	0	0	0	0	0	0	0	0	0	0	0	0.0481107	15299.6	37.7236	5.76511	0.4409	150.96	0.235939	2.43563	0	0	0	0	0	2440	1124	2619	0.407064	5
102	Chuzhou	2	2010	0	0	0	0	0	0	0	0	0	0	0	0	0	0	0.0214293	12770.5	31.6699	21.1175	0.4916	333.36	0.184169	1.79716	0	0	0	0	0	13451	3972	17927	0.125428	10
103	Fuyang	2	2010	0	0	0	0	0	0	0	0	0	0	0	0	0	0	0.0183299	6655.34	9.36728	21.6111	0.3917	1035.13	0.227689	2.05614	0	0	0	0	0	10405	3045	3891	0.105591	18
104	Suzhou	2	2010	0	0	0	0	0	0	0	0	0	0	0	0	0	0	0.0239434	7299	14.3995	13.4761	0.3788	656.04	0.173982	1.54889	0	0	0	0	0	14847	7229	9230	0.087851	14
105	Lu'an	2	2010	0	0	0	0	0	0	0	0	0	0	0	0	0	0	0.0237208	8841.74	18.2531	15.0399	0.4226	392.09	0.219479	1.96524	0	0	0	0	0	15809	3084	4790	0.251253	19
106	Bozhou	2	2010	0	0	0	0	0	0	0	0	0	0	0	0	0	0	0.0318644	7572.76	16.7072	11.271	0.3736	717.41	0.201531	1.5397	0	0	0	0	0	14579	3282	4964	0.0852553	22
107	Chizhou	2	2010	0	0	0	0	0	0	0	0	0	0	0	0	0	0	0.0463785	15733.4	39.2743	5.47925	0.4661	193.98	0.226403	2.03879	0	0	0	0	0	21847	1572	16106	0.144884	32
108	Xuancheng	2	2010	0	0	0	0	0	0	0	0	0	0	0	0	0	0	0.0371643	15232.1	46.2507	10.8913	0.4721	225.89	0.198359	1.83121	0	0	0	0	0	10045	4673	5969	0.209645	46
109	Fuzhou	1	2010	1	0	0	0	0	0	0	2015	0	0	0	1	0	0	0.0356882	32782.8	17.1682	36.4979	0.4488	494.34	0.0840174	3.5111	0	0	0	1	0	93635	5488	8590	0.468417	51
110	Xiamen	1	2010	1	0	0	0	0	0	0	2015	0	0	0	0	0	1	0.0657488	42815.7	8.27813	27.4531	0.4973	1145.65	0.148998	3.91361	0	0	0	1	0	44454	31423	2252	1.07774	37
111	Putian	1	2010	0	0	0	0	0	0	0	0	0	0	0	0	0	0	0.0282722	22136.3	13.4801	15.7755	0.5611	785.48	0.0932801	1.5676	0	0	0	0	0	17648	2124	5399	0.232405	0
112	Sanming	1	2010	0	0	0	0	0	0	0	0	0	0	0	0	0	0	0.0159947	27828.7	30.7825	7.58409	0.4925	118.1	0.0994865	1.4978	0	0	0	0	0	63064	14826	22826	0.234523	0
113	Quanzhou	1	2010	1	0	0	0	0	0	0	2015	0	0	0	0	0	0	0.0383584	32706.4	6.87432	62.8819	0.6016	622.12	0.0644164	1.64848	0	0	0	1	0	53546	20716	23452	0.442849	1
114	Zhangzhou	1	2010	0	0	0	0	0	0	0	0	0	0	0	0	0	0	0.0431569	21848.6	16.307	26.2763	0.4557	370.05	0.103107	1.35845	0	0	0	0	0	19017	86804	5594	0.25231	0
115	Nanping	1	2010	0	0	0	0	0	0	0	0	0	0	0	0	0	0	0.0165767	19287.1	20.6462	6.11044	0.4183	119.32	0.119433	1.88636	0	0	0	0	0	34933	8274	20619	0.196225	5
116	Longyan	1	2010	0	0	0	0	0	0	0	0	0	0	0	0	0	0	0.0212764	28401.9	14.9097	10.0837	0.5325	164.91	0.111831	1.52201	0	0	0	0	0	40931	6042	5824	0.219807	3
117	Ningde	1	2010	0	0	0	0	0	0	0	0	0	0	0	0	0	0	0.0165055	18495.2	17.549	8.42096	0.4295	252.28	0.117256	1.87952	0	0	0	0	0	16907	1509	5395	0.22802	10
118	Nanchang	2	2010	0	0	0	0	0	0	0	0	0	0	0	1	0	0	0.0720918	32123.7	22.481	37.775	0.5327	678.53	0.105463	3.46765	0	0	0	1	0	30636	9367	6264	0.314299	16
119	Jingdezhen	2	2010	0	0	0	0	0	0	0	0	0	0	0	0	0	0	0.0278017	21397.9	19.6947	7.44058	0.6078	310.43	0.16874	1.3606	0	0	0	0	0	35902	8448	8230	0.241903	35
120	Pingxiang	2	2010	0	0	0	0	0	0	0	0	0	0	0	0	0	0	0.0300045	20628	36.9774	5.39855	0.6331	491.87	0.166601	1.18777	0	0	0	0	0	42358	2453	16018	0.183948	49
121	Jiujiang	2	2010	0	0	0	0	0	0	0	0	0	0	0	0	0	0	0.0536415	16045.3	20.1946	15.5192	0.5617	264.52	0.161349	1.67086	0	0	0	1	0	66817	9178	23141	0.0844896	65
122	Xinyu	2	2010	0	0	0	0	0	0	0	0	0	0	0	0	0	0	0.0669533	40727.6	51.08	8.13187	0.639	371.33	0.12303	1.24018	0	0	0	0	0	45654	6780	4124	0.15996	53
123	Yingtan	2	2010	0	0	0	0	0	0	0	0	0	0	0	0	0	0	0.0335067	22582.5	20.1339	6.37775	0.6278	342.47	0.166596	1.69544	0	0	0	0	0	25501	4558	2261	0.14527	60
124	Ganzhou	2	2010	0	0	0	0	0	0	0	0	0	0	0	0	0	0	0.060517	9777.51	14.3822	20.9088	0.4436	230.39	0.214056	2.10089	0	0	0	1	0	29559	10983	20471	0.123633	79
125	Ji'an	2	2010	0	0	0	0	0	0	0	0	0	0	0	0	0	0	0.0513437	10986.3	29.6587	8.59519	0.5048	195.8	0.219782	1.71084	0	0	0	0	0	48140	5931	12213	0.128497	1
126	Yichun	2	2010	0	0	0	0	0	0	0	0	0	0	0	0	0	0	0.0381292	11798	18.5368	16.9528	0.5658	298.85	0.197251	1.72161	0	0	0	0	0	86721	8780	16698	0.101074	3
127	Fuzhou	2	2010	0	0	0	0	0	0	0	0	0	0	0	0	0	0	0.0262895	11803.9	23.8945	9.10588	0.4991	214.64	0.221337	1.55767	0	0	0	0	0	22366	4451	21805	0.0819889	5
128	Shangrao	2	2010	0	0	0	0	0	0	0	0	0	0	0	0	0	0	0.0478858	10085	24.6721	15.6872	0.5096	324.83	0.21274	1.72438	0	0	0	0	0	35480	4886	7729	0.049877	24
129	Jinan	1	2010	1	0	0	0	0	0	0	2019	0	0	0	1	1	1	0.0309295	42543.4	12.1509	62.9176	0.4187	738.76	0.0861274	3.53649	0	0	0	1	0	70297	6396	19709	0.375137	11
130	Qingdao	1	2010	1	0	0	0	0	0	0	2019	0	0	0	0	1	1	0.0439636	48312.9	19.0284	99.2963	0.4869	695.61	0.0939589	2.39057	0	0	0	1	0	86190	11229	12334	0.404156	25
131	Zibo	1	2010	0	0	0	0	0	0	0	0	0	0	0	0	1	0	0.020588	46529.4	16.0411	59.9064	0.6162	708.06	0.0704178	1.44997	0	0	0	1	0	163602	17922	38271	0.230372	56
132	Zaozhuang	1	2010	0	0	0	0	0	0	0	0	0	0	0	0	1	0	0.0218786	27037.5	15.727	26.8008	0.6008	856.96	0.0946764	1.1782	0	0	0	0	0	75952	10801	13142	0.439367	42
133	Dongying	1	2010	0	0	0	0	0	0	0	0	0	0	0	0	1	0	0.0160167	85465.5	26.2849	54.671	0.7255	233.33	0.0601483	1.15054	0	0	0	1	0	70995	9701	5873	0.389383	32
134	Yantai	1	2010	1	0	0	0	0	0	0	2019	0	0	0	0	1	0	0.0279135	45690.5	23.372	68.1807	0.5889	473.69	0.0743072	1.49898	0	0	0	1	0	88047	8875	15137	0.437768	61
135	Weifang	1	2010	0	0	0	0	0	0	0	0	0	0	0	0	1	0	0.0258007	25154.2	24.333	88.3597	0.5566	541.38	0.0941582	1.87519	0	0	0	1	0	116122	28191	26081	0.267808	87
136	Jining	1	2010	0	0	0	0	0	0	0	0	0	0	0	0	1	0	0.0221876	23163.8	17.745	52.4489	0.5335	738.01	0.0991798	1.42469	0	0	0	0	0	118716	16690	22090	0.125827	106
137	Tai'an	1	2010	0	0	0	0	0	0	0	0	0	0	0	0	1	0	0.0139346	27441.9	17.6257	30.7916	0.5359	717.61	0.0855951	1.12938	0	0	0	0	0	67699	8019	18248	0.473337	215
138	Weihai	1	2010	0	0	0	0	0	0	0	0	0	0	0	0	1	0	0.0293202	56350.2	22.8532	34.3134	0.559	437.48	0.0863503	1.40126	0	0	0	1	0	31785	2309	8238	0.279092	227
139	Rizhao	1	2010	0	0	0	0	0	0	0	0	0	0	0	0	1	0	0.0330713	27069.8	29.2669	23.1692	0.5478	538.37	0.0925107	1.9159	0	0	0	1	0	49592	8361	7427	0.252436	1
140	Linyi	1	2010	0	0	0	0	0	0	0	0	0	0	0	0	1	0	0.0192122	17530.8	19.6073	64.6988	0.5026	623.98	0.0985275	1.52222	0	0	0	1	0	87757	13216	31344	0.162738	1
141	Dezhou	1	2010	0	0	0	0	0	0	0	0	0	0	0	0	1	0	0.0148351	21850.8	23.1181	30.8765	0.5426	550.58	0.093444	1.32508	0	0	0	0	0	103475	7858	27590	0.44022	0
142	Liaocheng	1	2010	0	0	0	0	0	0	0	0	0	0	0	0	1	0	0.0141993	20890.8	19.6095	27.5857	0.5696	686.58	0.0891257	1.3265	0	0	0	0	0	71865	20873	6725	0.109915	2
143	Binzhou	1	2010	0	0	0	0	0	0	0	0	0	0	0	0	1	0	0.0235266	30576.5	18.4337	42.4076	0.5461	393.67	0.104313	1.34153	0	0	0	0	0	70668	14182	14952	0.189189	3
144	Heze	1	2010	0	0	0	0	0	0	0	0	0	0	0	0	1	0	0.0165417	10892.4	12.2391	29.0683	0.5285	783.4	0.152366	1.53814	0	0	0	0	0	51615	12429	12676	0.104406	1
145	Zhengzhou	2	2010	1	0	0	0	0	0	0	2016	0	0	0	1	1	0	0.0418322	36657.9	19.8541	103.497	0.5617	1293.31	0.105619	3.39242	0	0	0	1	0	116857	16282	45011	0.318267	5
146	Kaifeng	2	2010	1	0	0	0	0	0	0	2016	0	0	0	0	1	0	0.0194056	14495.3	11.9582	20.5741	0.4321	829.76	0.12562	1.16957	0	0	0	1	0	28322	9475	36252	0.103288	7
147	Luoyang	2	2010	1	0	0	0	0	0	0	2016	0	0	0	0	1	0	0.0451495	26247.1	25.6316	41.3877	0.6018	462.86	0.0994719	1.38346	0	0	0	1	0	211027	9334	92344	0.169039	9
148	Pingdingshan	2	2010	0	0	0	0	0	0	0	0	0	0	0	0	1	0	0.0184642	19618.1	11.4975	33.1552	0.6633	682.68	0.113355	1.39776	0	0	0	0	0	114674	6670	60082	0.133057	11
149	Anyang	2	2010	0	0	0	0	0	0	0	0	0	0	0	0	1	0	0.0179196	18590.6	16.0853	33.3481	0.6152	784.3	0.106913	1.21923	0	0	0	0	0	93059	7605	28160	0.138071	14
150	Hebi	2	2010	0	0	0	0	0	0	0	0	0	0	0	0	1	0	0.0454645	20940	15.6301	11.4729	0.7037	742.67	0.137791	1.29063	0	0	0	0	0	48337	4894	11703	0.135065	34
151	Xinxiang	2	2010	0	0	0	0	0	0	0	0	0	0	0	0	1	0	0.0287177	15556.5	20.714	46.6995	0.5769	739.21	0.132944	1.56016	0	0	0	0	0	40145	15601	14855	0.153253	27
152	Jiaozuo	2	2010	0	0	0	0	0	0	0	0	0	0	0	0	1	0	0.0256653	26250.7	23.4918	30.3647	0.6865	904	0.0975577	0.978826	0	0	0	0	0	78217	11489	32880	0.155594	22
153	Puyang	2	2010	0	0	0	0	0	0	0	0	0	0	0	0	1	0	0.0178581	15990.3	13.2353	24.9357	0.6646	960.69	0.116197	1.05819	0	0	0	0	0	23670	5740	21386	0.11873	13
154	Xuchang	2	2010	0	0	0	0	0	0	0	0	0	0	0	0	1	0	0.0209408	22411.5	22.6028	25.717	0.6851	980.06	0.0890505	1.05791	0	0	0	0	0	22772	6579	6327	0.126973	29
155	Luohe	2	2010	0	0	0	0	0	0	0	0	0	0	0	0	1	0	0.0421467	19797.2	13.6696	12.5183	0.6974	1025.29	0.102817	1.06254	0	0	0	0	0	17907	3613	9632	0.125252	29
156	Sanmenxia	2	2010	0	0	0	0	0	0	0	0	0	0	0	0	1	0	0.0408501	28752.7	21.8562	15.9957	0.6852	219.42	0.108936	1.10441	0	0	0	0	0	114668	6080	44816	0.175926	43
157	Nanyang	2	2010	0	0	0	0	0	0	0	0	0	0	0	0	1	0	0.0169696	14051.2	15.4035	30.9569	0.5207	447.66	0.126505	1.1768	0	0	0	0	0	51762	7591	12914	0.0954769	34
158	Shangqiu	2	2010	0	0	0	0	0	0	0	0	0	0	0	0	1	0	0.0161463	11071.4	16.6354	23.8935	0.4652	857.63	0.157355	1.31914	0	0	0	0	0	31116	8518	13568	0.0957555	85
159	Xinyang	2	2010	0	0	0	0	0	0	0	0	0	0	0	0	1	0	0.0203505	12430	18.6601	16.8242	0.4221	461.73	0.159145	1.48819	0	0	0	0	0	48900	2903	15819	0.0899213	115
160	Zhoukou	2	2010	0	0	0	0	0	0	0	0	0	0	0	0	1	0	0.0186874	9500.08	14.0599	22.3976	0.4542	1023.79	0.157696	1.21628	0	0	0	0	0	11926	8556	4859	0.0712365	140
161	Zhumadian	2	2010	0	0	0	0	0	0	0	0	0	0	0	0	1	0	0.0180627	10361	12.688	19.8737	0.4188	587.48	0.163516	1.39389	0	0	0	0	0	18673	6360	15413	0.0855657	205
162	Wuhan	2	2010	1	0	0	0	0	0	0	2016	0	0	0	1	0	1	0.0500465	43273.7	16.4325	135.738	0.4551	985.08	0.104842	3.59769	0	0	0	1	0	87256	23304	12537	0.498331	276
163	Huangshi	2	2010	0	0	0	0	0	0	0	0	0	0	0	0	0	0	0.0423702	20863.6	8.44712	20.1293	0.5722	567.25	0.148511	1.71473	0	0	0	0	0	74480	7062	13668	0.194618	460
164	Shiyan	2	2010	0	0	0	0	0	0	0	0	0	0	0	0	0	0	0.0157618	15608.6	7.33873	16.8559	0.5457	149.15	0.283503	1.71332	0	0	0	0	0	25210	2327	5805	0.127576	552
165	Yichang	2	2010	1	0	0	0	0	0	0	2016	0	0	0	0	0	0	0.0190352	28022.4	13.3125	26.8532	0.5753	189.03	0.126173	2.15422	0	0	0	1	0	69389	19988	9427	0.198446	644
166	Xiangyang	2	2010	1	0	0	0	0	0	0	2016	0	0	0	0	0	0	0.024349	20527.5	14.0271	28.2506	0.5189	299.67	0.120211	1.2887	0	0	0	0	0	46861	8330	14735	0.125918	570
167	Ezhou	2	2010	0	0	0	0	0	0	0	0	0	0	0	0	0	0	0.0312355	27847.8	12.8068	15.2119	0.5853	680.43	0.10881	1.00774	0	0	0	0	0	42527	3350	13171	0.176027	1
168	Jingmen	2	2010	0	0	0	0	0	0	0	0	0	0	0	0	0	0	0.0251224	18722	11.1491	15.7578	0.4837	242.18	0.130752	1.37303	0	0	0	1	0	41168	4792	15351	0.143959	0
169	Xiaogan	2	2010	0	0	0	0	0	0	0	0	0	0	0	0	0	0	0.0246175	12205.4	7.46689	19.6214	0.4508	596.02	0.166832	1.46726	0	0	0	0	0	36275	5705	12481	0.0934526	0
170	Jingzhou	2	2010	0	0	0	0	0	0	0	0	0	0	0	0	0	0	0.0145286	10794	10.9911	21.1358	0.3886	467.05	0.123477	1.78857	0	0	0	0	0	30111	13893	47320	0.13463	10
171	Huanggang	2	2010	0	0	0	0	0	0	0	0	0	0	0	0	0	0	0.0206634	9850.17	14.6268	19.6783	0.3806	425.28	0.212317	1.56829	0	0	0	0	0	13922	2544	6594	0.0949815	23
172	Xianning	2	2010	0	0	0	0	0	0	0	0	0	0	0	0	0	0	0.0300862	15507.4	17.4104	11.8447	0.457	295.06	0.182294	1.26727	0	0	0	0	0	13400	2957	12100	0.150646	33
173	Suizhou	2	2010	0	0	0	0	0	0	0	0	0	0	0	0	0	0	0.0180898	13490.5	20.8347	6.58156	0.4523	267.65	0.142481	1.50155	0	0	0	0	0	7810	1905	2904	0.113208	48
174	Changsha	2	2010	0	0	0	0	0	0	0	0	0	0	0	1	0	0	0.0433122	48765	22.5626	79.1367	0.536	552.13	0.0887024	2.81097	0	0	0	1	0	54678	4010	24746	0.443704	65
175	Zhuzhou	2	2010	0	0	0	0	0	0	0	0	0	0	0	0	0	0	0.0313469	24663.2	17.7797	21.5028	0.5777	347	0.123074	1.31693	0	0	0	0	0	57883	7152	5983	0.212699	56
176	Xiangtan	2	2010	0	0	0	0	0	0	0	0	0	0	0	0	0	0	0.0405186	23721.6	16.7331	18.0356	0.5586	576.23	0.119471	1.48421	0	0	0	1	0	66704	9640	16895	0.540824	108
177	Hengyang	2	2010	0	0	0	0	0	0	0	0	0	0	0	0	0	0	0.02937	14986.3	9.69167	18.4732	0.4546	517.43	0.147383	1.28885	0	0	0	1	0	56543	6832	29500	0.347812	156
178	Shaoyang	2	2010	0	0	0	0	0	0	0	0	0	0	0	0	0	0	0.0173113	7682.85	13.7606	11.7523	0.3823	381.17	0.222214	1.78285	0	0	0	0	0	15852	6326	4291	0.0967261	140
179	Yueyang	2	2010	0	0	0	0	0	0	0	0	0	0	0	0	0	0	0.0182117	20631	11.7433	23.2868	0.5419	374.91	0.127105	0.793938	0	0	0	1	0	57114	13214	15863	0.162489	200
180	Changde	2	2010	0	0	0	0	0	0	0	0	0	0	0	0	0	0	0.0213771	19486.8	13.0166	22.6625	0.4594	342.56	0.118869	0.967964	0	0	0	0	0	47728	9965	10516	0.143286	157
181	Zhangjiajie	2	2010	0	0	0	0	0	0	0	0	0	0	0	0	0	0	0.020151	11917.7	14.1525	4.79747	0.2477	173.13	0.227193	1.74372	0	0	0	0	0	6379	546	3513	0.524178	1
182	Yiyang	2	2010	0	0	0	0	0	0	0	0	0	0	0	0	0	0	0.0195848	12358.8	14.3295	9.04352	0.4049	392.26	0.163913	1.29269	0	0	0	0	0	62145	6094	23555	0.122723	1
183	Chenzhou	2	2010	0	0	0	0	0	0	0	0	0	0	0	0	0	0	0.0431021	17625.5	20.0919	17.1902	0.5495	254.87	0.148967	1.21435	0	0	0	1	0	40587	10879	33928	0.147492	0
184	Yongzhou	2	2010	0	0	0	0	0	0	0	0	0	0	0	0	0	0	0.044725	10916.6	22.2071	13.7069	0.3633	272.11	0.188248	1.41924	0	0	0	0	0	20762	5539	10951	0.0966325	2
185	Huaihua	2	2010	0	0	0	0	0	0	0	0	0	0	0	0	0	0	0.0162949	10547.4	11.6501	11.5656	0.428	184.52	0.215655	1.52822	0	0	0	0	0	42160	8406	18267	0.128873	5
186	Loudi	2	2010	0	0	0	0	0	0	0	0	0	0	0	0	0	0	0.0220507	12894.5	9.66981	11.0003	0.5376	533.44	0.155179	1.55453	0	0	0	0	0	75132	10895	14652	0.138224	17
187	Guangzhou	1	2010	1	0	0	0	0	0	0	2015	0	0	0	1	0	1	0.0350582	76054.2	10.3503	68.7318	0.3724	1084.4	0.090928	3.74369	0	0	0	1	0	86100	24580	11900	1.20924	19
188	Shaoguan	1	2010	0	0	0	0	0	0	0	0	0	0	0	0	0	0	0.0310447	16876.9	11.0714	18.9725	0.4178	177.71	0.146739	1.82981	0	0	0	0	0	48325	9816	3835	0.695369	34
189	Shenzhen	1	2010	1	0	0	0	0	0	0	2015	0	0	0	1	0	1	0.0403607	78443.2	6.00544	48.9926	0.4721	1304.57	0.132053	3.54004	0	0	0	1	0	32641	11631	912	10.306	14
190	Zhuhai	1	2010	1	0	0	0	0	0	0	2015	0	0	0	0	0	0	0.0785304	59226.5	6.2056	18.1202	0.5477	612.16	0.13769	3.49268	0	0	0	1	0	35587	5740	8041	1.17202	26
191	Shantou	1	2010	0	0	0	0	0	0	0	0	0	0	0	0	0	0	0.0243081	17320.9	8.75452	22.0239	0.561	2539.29	0.100674	2.09644	0	0	0	1	0	25002	5746	4937	0.321008	46
192	Foshan	1	2010	0	0	0	0	0	0	0	0	0	0	0	0	0	0	0.033567	68977.6	23.9635	53.1482	0.6268	976.54	0.064292	2.35889	0	0	0	0	0	99100	20748	33401	2.38025	42
193	Jiangmen	1	2010	0	0	0	0	0	0	0	0	0	0	0	0	0	0	0.0577829	27385.4	11.0063	25.7177	0.5554	409.97	0.084681	2.03049	0	0	0	0	0	44712	15609	17861	1.14252	51
194	Zhanjiang	1	2010	0	0	0	0	0	0	0	0	0	0	0	0	0	0	0.0117691	14738.2	8.67264	13.794	0.4111	588.11	0.109351	1.61587	0	0	0	1	0	43785	6010	12851	0.493383	42
195	Maoming	1	2010	0	0	0	0	0	0	0	0	0	0	0	0	0	0	0.011406	17585.9	6.17558	11.6096	0.3959	652.09	0.0812217	0.929365	0	0	0	0	0	33665	6522	23593	0.384669	0
196	Zhaoqing	1	2010	0	0	0	0	0	0	0	0	0	0	0	0	0	0	0.0682198	20429.9	15.1303	12.4987	0.4206	273.16	0.117565	1.56504	0	0	0	0	0	31420	10202	32040	0.197919	0
197	Huizhou	1	2010	0	0	0	0	0	0	0	0	0	0	0	0	0	0	0.0662552	31850.7	8.68943	32.6685	0.5894	297.35	0.107192	1.81441	0	0	0	0	0	33058	6785	3237	0.56097	2
198	Meizhou	1	2010	0	0	0	0	0	0	0	0	0	0	0	0	0	0	0.019896	10815.3	6.51182	7.2008	0.4119	319.94	0.192513	1.9103	0	0	0	1	0	42405	3462	6106	0.111831	0
199	Shanwei	1	2010	0	0	0	0	0	0	0	0	0	0	0	0	0	0	0.0514107	11586.7	18.2408	8.27657	0.4573	654.49	0.121505	0.98297	0	0	0	0	0	17585	1206	3341	0.46209	3
200	Heyuan	1	2010	0	0	0	0	0	0	0	0	0	0	0	0	0	0	0.0340012	11963.9	7.6849	5.99107	0.5145	229.12	0.198992	1.76518	0	0	0	0	0	21692	2054	817	0.135125	9
201	Yangjiang	1	2010	0	0	0	0	0	0	0	0	0	0	0	0	0	0	0.0319546	19591.7	14.1022	7.31221	0.4245	355.9	0.101467	1.32551	0	0	0	0	0	16102	2698	8215	0.170613	7
202	Qingyuan	1	2010	0	0	0	0	0	0	0	0	0	0	0	0	0	0	0.0299175	20789.5	28.2227	14.3421	0.5664	217.2	0.122046	1.39313	0	0	0	0	0	54614	4713	10671	0.214596	19
203	Dongguan	1	2010	0	0	0	0	0	0	0	0	0	0	0	0	0	0	0.0535477	48697.4	37.5514	56.8119	0.5089	738.9	0.0681347	2.18376	0	0	0	1	0	99913	28240	29124	3.03999	22
204	Zhongshan	1	2010	0	0	0	0	0	0	0	0	0	0	0	0	0	0	0.0366895	53832.8	17.7681	31.5292	0.5804	828.78	0.0788096	2.12515	0	0	0	0	0	46050	9532	13927	4.33654	39
205	Chaozhou	1	2010	0	0	0	0	0	0	0	0	0	0	0	0	0	0	0.0235973	15899.3	11.471	10.1034	0.5531	829.28	0.100121	1.53013	0	0	0	0	0	13338	3148	7448	0.242023	51
206	Jieyang	1	2010	0	0	0	0	0	0	0	0	0	0	0	0	0	0	0.0199627	12750.7	21.2815	14.8758	0.5736	1256.72	0.0937909	1.35084	0	0	0	0	0	20321	4644	4402	0.255562	50
207	Yunfu	1	2010	0	0	0	0	0	0	0	0	0	0	0	0	0	0	0.0233862	12030	13.9757	5.15686	0.4118	363.49	0.172773	1.90853	0	0	0	0	0	35599	3526	6446	0.387532	46
208	Nanning	3	2010	1	0	0	0	0	0	0	2018	0	0	0	1	0	0	0.0231102	18804.9	16.4246	41.5503	0.3621	319.9	0.145134	4.53476	0	0	0	1	0	65696	14689	24506	0.261527	44
209	Liuzhou	3	2010	0	0	0	0	0	0	0	0	0	0	0	0	0	0	0.0128142	25856.6	20.6678	23.6231	0.6386	200.19	0.117853	1.92091	0	0	0	0	0	60868	7505	30510	0.221582	4
210	Guilin	3	2010	0	0	0	0	0	0	0	0	0	0	0	0	0	0	0.0113103	16764.6	22.4723	17.1815	0.4461	186.62	0.166362	1.96275	0	0	0	0	0	48181	5152	10514	0.175245	5
211	Wuzhou	3	2010	0	0	0	0	0	0	0	0	0	0	0	0	0	0	0.0293053	13627	23.4766	7.36138	0.5891	259.22	0.156464	1.40247	0	0	0	0	0	48800	5123	20005	0.120048	6
212	Beihai	3	2010	0	0	0	0	0	0	0	0	0	0	0	0	0	0	0.0269145	18650.8	31.8892	11.4857	0.4223	499.97	0.158553	1.73842	0	0	0	0	0	34185	1749	5188	0.233284	6
213	Fangchenggang	3	2010	0	0	0	0	0	0	0	0	0	0	0	0	0	0	0.019353	27349.4	33.0469	5.10463	0.4986	146.64	0.164059	1.52711	0	0	0	0	0	31585	2910	9951	0.260939	12
214	Qinzhou	3	2010	1	0	0	0	0	0	0	2019	0	0	0	0	0	0	0.0288888	8962.84	25.7184	8.95292	0.4197	357.51	0.154469	1.52749	0	0	0	0	0	44140	2482	13785	0.101639	12
215	Guigang	3	2010	0	0	0	0	0	0	0	0	0	0	0	0	0	0	0.0294165	9196.96	19.6635	8.52548	0.4558	494.07	0.166708	1.45555	0	0	0	0	0	66744	4715	57050	0.0849503	17
216	Yulin	3	2010	0	0	0	0	0	0	0	0	0	0	0	0	0	0	0.0140162	11017.1	17.6178	14.7351	0.4444	525.46	0.153969	1.38858	0	0	0	0	0	73031	3181	38895	0.105648	22
217	Baise	3	2010	0	0	0	0	0	0	0	0	0	0	0	0	0	0	0.012596	11605	27.5241	12.4394	0.5414	112.6	0.244316	1.60187	0	0	0	0	0	80179	4698	10150	0.127665	32
218	Hezhou	3	2010	0	0	0	0	0	0	0	0	0	0	0	0	0	0	0.0231482	10700.8	32.118	4.08669	0.4701	196.85	0.206244	1.33465	0	0	0	0	0	26667	3049	7682	0.102518	50
219	Hechi	3	2010	0	0	0	0	0	0	0	0	0	0	0	0	0	0	0.0121331	10210.5	15.505	7.57575	0.4614	121.31	0.258073	1.58095	0	0	0	0	0	59315	23884	5109	0.115178	71
220	Lai bin	3	2010	0	0	0	0	0	0	0	0	0	0	0	0	0	0	0.0101722	13481.7	20.2361	6.27653	0.4742	193.95	0.2221	1.1861	0	0	0	0	0	171282	10552	21091	0.116692	96
221	Chongzuo	3	2010	1	0	0	0	0	0	0	2019	0	0	0	0	0	0	0.0135386	13638.7	17.2737	5.70682	0.38	139.97	0.217992	1.20855	0	0	0	0	0	23590	9061	11731	0.131288	109
222	Haikou	1	2010	1	0	0	0	0	0	0	2018	0	0	0	1	0	0	0.0914247	22259.6	8.32592	17.6658	0.24	696.01	0.13272	7.01041	0	0	0	1	0	92	620	93	2.26912	103
223	Sanya	1	2010	1	0	0	0	0	0	0	2018	0	0	0	0	0	0	0.0681615	34198.5	34.4155	11.2601	0.2132	297.24	0.231772	3.66066	0	0	0	0	0	12	78	34	0.238268	0
224	Chongqing	3	2010	1	0	0	0	0	0	0	2016	0	0	1	1	0	0	0.0641859	20253.7	21.783	145.416	0.55	398.83	0.223215	3.07146	0	0	0	1	0	572747	33954	102132	0.178676	1
225	Chengdu	3	2010	1	0	0	0	0	0	0	2016	0	0	0	1	0	1	0.0692128	35603.3	19.3254	131.053	0.4469	947.14	0.140035	4.93875	0	0	0	1	0	61928	12904	28901	1.29549	4
226	Zigong	3	2010	1	0	0	0	0	0	0	2016	0	0	0	0	0	0	0.0115719	16919.4	15.1209	4.987	0.5725	745.39	0.125302	1.24678	0	0	0	0	0	36611	2540	13556	0.119946	7
227	Panzhihua	3	2010	1	0	0	0	0	0	0	2016	0	0	0	0	0	0	0.0369158	31191.6	15.0402	16.9812	0.7379	149.7	0.143279	1.81497	0	0	0	0	0	100568	2272	25025	0.455597	7
228	Luzhou	3	2010	1	0	0	0	0	0	0	2016	0	0	0	0	0	0	0.0128894	12255.3	13.9812	5.09445	0.5648	410.79	0.177024	1.72626	0	0	0	0	0	91275	3513	9014	0.121408	7
229	Deyang	3	2010	0	0	0	0	0	0	0	0	0	0	0	0	0	0	0.0211198	18594.3	18.2517	24.5221	0.5782	658.35	0.2436	2.14967	0	0	0	0	0	22641	6914	5332	0.162714	6
230	Mianyang	3	2010	0	0	0	0	0	0	0	0	0	0	0	0	0	0	0.0206194	14717.6	18.561	23.595	0.4877	267.6	0.35963	2.77204	0	0	0	1	0	46081	9625	19843	0.169918	5
231	Guangyuan	3	2010	0	0	0	0	0	0	0	0	0	0	0	0	0	0	0.0138068	8623.76	26.3832	7.67941	0.3904	190.51	0.687608	2.9704	0	0	0	0	0	35365	1197	19667	0.157979	7
232	Suining	3	2010	0	0	0	0	0	0	0	0	0	0	0	0	0	0	0.0131289	10640.6	23.9385	10.41	0.5143	716.3	0.179405	1.61446	0	0	0	0	0	10989	1794	1392	0.0879611	15
233	Neijiang	3	2010	1	0	0	0	0	0	0	2016	0	0	0	0	0	0	0.0145475	13227	13.4676	7.1031	0.6078	790.07	0.133969	1.25567	0	0	0	0	0	64586	2740	24199	0.102927	15
234	Leshan	3	2010	1	0	0	0	0	0	0	2016	0	0	0	0	0	0	0.0183709	16873.2	13.8186	8.91461	0.5948	275.5	0.159309	1.95355	0	0	0	0	0	77516	5333	21472	0.507709	17
235	Nanchong	3	2010	0	0	0	0	0	0	0	0	0	0	0	0	0	0	0.0115063	9696.77	19.7797	16.3676	0.4851	602.39	0.224218	1.84257	0	0	0	0	0	5733	2859	2076	0.0969135	12
236	Meishan	3	2010	0	0	0	0	0	0	0	0	0	0	0	0	0	0	0.0266979	13641	21.5044	7.84635	0.5492	485.78	0.174788	1.62393	0	0	0	0	0	20818	2924	28201	0.114389	24
237	Yibin	3	2010	1	0	0	0	0	0	0	2016	0	0	0	0	0	0	0.0131692	14311	12.4524	5.65744	0.5962	406.16	0.16457	1.60064	0	0	0	1	0	86786	7613	7550	0.396899	1
238	Guang'an	3	2010	0	0	0	0	0	0	0	0	0	0	0	0	0	0	0.0130645	11440.6	26.2797	9.87454	0.4826	734.8	0.18157	1.6575	0	0	0	0	0	74851	1424	8888	0.0811323	0
239	Dazhou	3	2010	0	0	0	0	0	0	0	0	0	0	0	0	0	0	0.0141731	10732.4	18.593	12.1221	0.5	413.17	0.183439	1.54361	0	0	0	0	0	85222	2694	7307	0.0962494	0
240	Ya'an	3	2010	0	0	0	0	0	0	0	0	0	0	0	0	0	0	0.0183586	13788.5	29.5834	2.66755	0.5508	101.23	0.270443	2.41937	0	0	0	0	0	6652	1758	2786	0.189547	1
241	Bazhong	3	2010	0	0	0	0	0	0	0	0	0	0	0	0	0	0	0.0102458	6325.07	13.6737	2.74835	0.3381	315.43	0.366777	1.72374	0	0	0	0	0	8676	342	8681	0.0958397	1
242	Ziyang	3	2010	0	0	0	0	0	0	0	0	0	0	0	0	0	0	0.0114302	12215.6	19.5035	6.8367	0.5296	629.4	0.153671	1.45426	0	0	0	0	0	23160	800	6640	0.0765906	0
243	Guiyang	3	2010	0	0	0	0	0	0	0	0	0	0	0	1	0	0	0.0181283	19124.2	11.3204	87.4783	0.4073	419.67	0.182187	5.01333	0	0	0	1	0	84508	1986	12601	0.443443	5
244	Liupanshui	3	2010	0	0	0	0	0	0	0	0	0	0	0	0	0	0	0.0124894	10584.8	13.3684	35.1376	0.6057	320.32	0.221951	1.7228	0	0	0	0	0	88517	4959	27023	0.127695	7
245	Zunyi	3	2010	0	0	0	0	0	0	0	0	0	0	0	0	0	0	0.0122146	10861.5	14.2116	43.1385	0.4178	254.91	0.213694	1.93138	0	0	0	1	0	66804	2514	9836	0.121788	3
246	Anshun	3	2010	0	0	0	0	0	0	0	0	0	0	0	0	0	0	0.0170915	5599.94	6.80736	26.6686	0.3803	301.92	0.338499	2.54095	0	0	0	0	0	147733	1406	16544	0.109105	9
247	Kunming	3	2010	1	0	0	0	0	0	0	2019	0	0	0	1	0	0	0.0422134	24623.6	17.0616	90.8638	0.4532	277.89	0.163324	6.19613	0	0	0	1	0	94265	6255	7905	0.4096	11
248	Qujing	3	2010	0	0	0	0	0	0	0	0	0	0	0	0	0	0	0.0114588	12650.1	16.504	32.4021	0.5237	216.72	0.180602	1.63818	0	0	0	0	0	172800	4558	24900	0.105629	17
249	Yuxi	3	2010	0	0	0	0	0	0	0	0	0	0	0	0	0	0	0.01297	23535.9	13.4771	29.3913	0.6218	150.87	0.145699	1.74036	0	0	0	0	0	10056	1520	4325	0.172961	18
250	Baoshan	3	2010	0	0	0	0	0	0	0	0	0	0	0	0	0	0	0.0187311	7683.59	11.6379	12.0232	0.3087	128.69	0.237709	2.20639	0	0	0	0	0	7169	7924	1442	0.0604891	24
251	Zhaotong	3	2010	0	0	0	0	0	0	0	0	0	0	0	0	0	0	0.0105349	5279.21	15.3651	8.65054	0.4605	254.46	0.386145	2.12485	0	0	0	0	0	9037	1192	12097	0.0196686	1
252	Lijiang	3	2010	0	0	0	0	0	0	0	0	0	0	0	0	0	0	0.0113295	8572.38	18.1057	7.06898	0.3834	56.76	0.411674	3.42325	0	0	0	0	0	3723	471	1185	0.0571275	0
253	Pu'er	3	2010	0	0	0	0	0	0	0	0	0	0	0	0	0	0	0.0182763	7034.05	13.0381	9.83672	0.3377	56.1	0.459971	2.40209	0	0	0	0	0	8723	2006	2171	0.16547	1
254	Lincang	3	2010	0	0	0	0	0	0	0	0	0	0	0	0	0	0	0.0165831	6596.62	18.28	7.88969	0.3511	99.38	0.418369	1.8813	0	0	0	0	0	3627	4925	880	0.114862	0
255	Xi'an	3	2010	1	0	0	0	0	0	0	2016	0	0	0	1	1	1	0.0427153	28139.9	18.0939	65.0728	0.4348	774.37	0.114644	4.82367	0	0	0	1	0	81504	13840	16675	0.503063	1
256	Tongchuan	3	2010	0	0	0	0	0	0	0	0	0	0	0	0	1	0	0.0118751	16519.5	9.3183	4.68393	0.6206	220.09	0.287422	1.75952	0	0	0	0	0	16343	350	3336	0.070984	2
257	Baoji	3	2010	0	0	0	0	0	0	0	0	0	0	0	0	1	0	0.0114606	19173.4	20.6194	12.8863	0.6295	210.19	0.136324	1.5508	0	0	0	0	0	57851	4965	8714	0.162446	5
258	Xianyang	3	2010	0	0	0	0	0	0	0	0	0	0	0	0	1	0	0.0121565	16496.7	22.1251	27.0379	0.5218	510.09	0.137803	1.45367	0	0	0	0	0	86305	7000	11757	0.156841	5
259	Weinan	3	2010	0	0	0	0	0	0	0	0	0	0	0	0	1	0	0.0125771	10972.4	15.5359	22.2694	0.4923	426.42	0.192534	1.83422	0	0	0	0	0	287814	3194	19223	0.144315	8
260	Y an'an	3	2010	0	0	0	0	0	0	0	0	0	0	0	0	1	0	0.0102798	29813.2	24.5175	39.5146	0.7177	62.16	0.217643	1.2305	0	0	0	0	0	11196	2029	7000	0.0766153	27
261	Hanzhong	3	2010	0	0	0	0	0	0	0	0	0	0	0	0	1	0	0.0121197	10786.7	9.77244	8.62465	0.3914	140.03	0.248746	2.15457	0	0	0	0	0	37980	2798	20672	0.130027	17
262	Yulin	3	2010	0	0	0	0	0	0	0	0	0	0	0	0	1	0	0.0107515	38517	33.3365	38.9283	0.6864	83.64	0.135022	1.33864	0	0	0	0	0	110499	4892	22168	0.269063	20
263	Ankang	3	2010	0	0	0	0	0	0	0	0	0	0	0	0	1	0	0.0111674	9121.37	21.8592	3.4303	0.396	129.31	0.336851	2.10016	0	0	0	0	0	5983	377	3649	0.123602	37
264	Shangluo	3	2010	0	0	0	0	0	0	0	0	0	0	0	0	1	0	0.0431822	8960.64	17.4882	2.80883	0.4121	126.91	0.315484	1.88702	0	0	0	0	0	11570	1872	6279	0.0884306	36
265	Lanzhou	3	2010	0	0	0	0	0	0	0	0	0	0	0	1	1	0	0.0111996	24960.5	10.0512	40.4241	0.4809	247.24	0.133522	5.08468	0	0	0	1	0	69800	4091	9356	0.359776	0
266	Jiayuguan	3	2010	0	0	0	0	0	0	0	0	0	0	0	0	1	0	0.010617	61228.7	7.73275	7.79579	0.8016	74.28	0.0661472	1.87407	0	0	0	0	0	24518	1905	7884	0.35845	0
267	Jinchang	3	2010	0	0	0	0	0	0	0	0	0	0	0	0	1	0	0.0105402	31852.9	11.3188	7.08354	0.7929	52.25	0.116496	1.48623	0	0	0	0	0	86896	1964	13815	0.209076	0
268	Baiyin	3	2010	0	0	0	0	0	0	0	0	0	0	0	0	1	0	0.0103655	12976	9.63255	11.1553	0.5499	85.26	0.231798	1.71952	0	0	0	0	0	110014	1439	14027	0.14909	1
269	Tianshui	3	2010	0	0	0	0	0	0	0	0	0	0	0	0	1	0	0.0104262	6427.82	10.141	7.3793	0.3773	255.4	0.371274	2.25912	0	0	0	0	0	7412	631	4246	0.0861425	1
270	Wuwei	3	2010	0	0	0	0	0	0	0	0	0	0	0	0	1	0	0.0102219	7795.14	14.9454	5.96396	0.4001	57.54	0.329209	2.11837	0	0	0	0	0	4830	921	2901	0.0773264	3
271	Zhangye	3	2010	0	0	0	0	0	0	0	0	0	0	0	0	1	0	0.0103756	12551.1	9.62372	4.93227	0.3545	31.21	0.277118	1.85884	0	0	0	0	0	21084	2257	8092	0.138529	3
272	Pingliang	3	2010	0	0	0	0	0	0	0	0	0	0	0	0	1	0	0.0114597	7709.27	16.0744	6.8367	0.4692	207.54	0.370266	2.5079	0	0	0	0	0	59643	2486	4756	0.0775045	3
273	Jiuquan	3	2010	0	0	0	0	0	0	0	0	0	0	0	0	1	0	0.0282025	29036	35.8111	12.8068	0.5189	5.05	0.147509	1.79285	0	0	0	0	0	14500	830	3208	0.29655	6
274	Qingyang	3	2010	0	0	0	0	0	0	0	0	0	0	0	0	1	0	0.0100852	11869.2	40.6085	13.6321	0.6008	95.57	0.317826	1.38181	0	0	0	0	0	4084	355	1404	0.170903	4
275	Dingxi	3	2010	0	0	0	0	0	0	0	0	0	0	0	0	1	0	0.0102733	3892.8	14.2586	6.00294	0.2511	147.75	0.581452	2.64892	0	0	0	0	0	3707	367	1599	0.0706401	7
276	Longnan	3	2010	0	0	0	0	0	0	0	0	0	0	0	0	1	0	0.0105474	4739.03	17.0699	3.57425	0.2863	100.95	0.809278	3.36524	0	0	0	0	0	6642	1037	450	0.0751313	12
277	Xining	3	2010	0	0	0	0	0	0	0	0	0	0	0	1	1	0	0.0110559	20864.4	10.9912	20.5667	0.5105	288.53	0.17336	5.03803	0	0	0	1	0	72874	3144	21034	0.768943	11
278	Yinchuan	3	2010	0	0	0	0	0	0	0	0	0	0	0	1	1	0	0.0139398	30473.1	16.8501	65.5023	0.501	175.96	0.155852	4.20968	0	0	0	1	0	24150	6448	8329	0.160856	6
279	Shizuishan	3	2010	0	0	0	0	0	0	0	0	0	0	0	0	1	0	0.012419	30211	22.1401	23.2175	0.6264	140.9	0.205405	2.04658	0	0	0	0	0	112839	1435	72071	0.254735	1
280	Wuzhong	3	2010	0	0	0	0	0	0	0	0	0	0	0	0	1	0	0.0102496	11511.8	22.5008	18.086	0.5083	67.84	0.361168	2.36494	0	0	0	0	0	77043	3919	14200	0.0690493	3
281	Guyuan	3	2010	0	0	0	0	0	0	0	0	0	0	0	0	1	0	0.010013	5045.08	15.641	8.05872	0.2103	144.7	0.756149	1.69504	0	0	0	0	0	4210	233	1000	0.0350424	0
282	Zhongwei	3	2010	0	0	0	0	0	0	0	0	0	0	0	0	1	0	0.0100078	11446.5	27.948	14.7864	0.408	67.73	0.337295	2.07208	0	0	0	0	0	46111	5266	27833	0.117729	0
283	Urumqi	3	2010	0	0	0	0	0	0	0	0	0	0	0	1	1	0	0.0170299	31587.9	8.28409	73.9642	0.4486	176.26	0.119244	4.23691	0	0	0	1	0	94146	4570	32993	0.620861	1
284	Karamay	3	2010	0	0	0	0	0	0	0	0	0	0	0	0	1	0	0.0116368	89090.4	8.86111	42.4142	0.8975	39.29	0.0769957	1.32583	0	0	0	0	0	34224	1680	6010	0.926898	4
1	Beijing	1	2011	0	0	0	0	0	0	0	0	0	0	1	1	1	0	0.0419587	64201.1	6.25313	95.3108	0.227	790.6	0.226761	6.25619	0	0	0	1	0	61299	9190	29405	1.20617	2
2	Tianjin	1	2011	1	0	0	0	0	0	0	2015	0	0	1	1	0	0	0.0957744	68383.1	20.4495	154.289	0.5168	844.56	0.189543	2.81308	0	0	0	1	0	221897	19117	65333	0.573641	10
3	Shijiazhuang	1	2011	1	0	0	0	0	0	0	2019	0	0	0	1	1	0	0.0234171	31964.4	26.1639	90.9943	0.4979	634.36	0.113674	2.54125	0	0	0	1	0	196763	31058	96123	0.270643	13
4	Tangshan	1	2011	1	0	0	0	0	0	0	2019	0	0	0	0	1	0	0.0245998	56251.1	21.3685	137.668	0.5926	550.6	0.0900906	1.43994	0	0	0	0	0	331863	19396	506490	0.288736	35
5	Qinhuangdao	1	2011	0	0	0	0	0	0	0	0	0	0	0	0	1	0	0.0479018	27745.7	14.6805	39.3636	0.3929	373.26	0.186877	2.52621	0	0	0	1	0	75555	6055	69760	0.312612	50
6	Handan	1	2011	0	0	0	0	0	0	0	0	0	0	0	0	1	0	0.0285309	23963	23.6901	89.1601	0.5359	823.09	0.136098	1.44354	0	0	0	0	0	220318	5906	221276	0.143799	46
7	Xingtai	1	2011	0	0	0	0	0	0	0	0	0	0	0	0	1	0	0.0145087	15677.6	19.9371	54.8978	0.5415	601.42	0.17513	1.93961	0	0	0	0	0	106528	14806	93133	0.145947	41
8	Baoding	1	2011	1	0	0	0	0	0	0	2019	0	0	0	0	1	0	0.0245134	17653.4	14.063	92.5277	0.5498	528.33	0.156567	1.87792	0	0	0	0	0	76427	15774	37707	0.193028	47
9	Zhangjiakou	1	2011	0	0	0	0	0	0	0	0	0	0	0	0	1	0	0.0244118	20652.2	19.0041	41.1657	0.4289	127.03	0.238297	2.25478	0	0	0	0	0	95524	6263	46545	0.207002	0
10	Chengde	1	2011	0	0	0	0	0	0	0	0	0	0	0	0	1	0	0.0176292	24800.5	22.9862	16.9694	0.5291	95.31	0.213545	1.85371	0	0	0	0	0	87360	1421	47499	0.191757	0
11	Cangzhou	1	2011	0	0	0	0	0	0	0	0	0	0	0	0	1	0	0.018897	28586.1	23.0905	80.2818	0.5259	529.68	0.120522	1.31074	0	0	0	0	0	43616	11666	58812	0.191118	2
12	Langfang	1	2011	1	0	0	0	0	0	0	2019	0	0	0	0	1	0	0.0348578	29796.4	19.5865	92.1059	0.5398	673.85	0.166337	2.35994	0	0	0	1	0	48812	5616	27615	0.328604	1
13	Hengshui	1	2011	0	0	0	0	0	0	0	0	0	0	0	0	1	0	0.0227525	16954.7	15.4218	25.5675	0.5172	500.67	0.173086	2.04818	0	0	0	0	0	34333	4684	18543	0.157702	0
14	Taiyuan	2	2011	0	0	0	0	0	0	0	0	0	0	0	1	1	0	0.0342911	39955.5	8.95791	65.5735	0.448	524.35	0.133378	6.36616	0	0	0	1	0	108234	3161	44203	0.566507	2
15	Datong	2	2011	0	0	0	0	0	0	0	0	0	0	0	0	1	0	0.0260901	20414.5	11.4863	45.4627	0.507	226.06	0.221151	2.99788	0	0	0	0	0	143447	5985	66212	0.244407	6
16	Yangquan	2	2011	0	0	0	0	0	0	0	0	0	0	0	0	1	0	0.0388333	32074.5	8.88086	18.7433	0.5889	289.06	0.16767	2.65751	0	0	0	0	0	101156	500	31141	0.287893	9
17	Changzhi	2	2011	0	0	0	0	0	0	0	0	0	0	0	0	1	0	0.0248029	29007.4	11.2933	50.9866	0.6736	241.85	0.165623	1.89148	0	0	0	0	0	146678	8659	214965	0.223009	5
18	Jincheng	2	2011	0	0	0	0	0	0	0	0	0	0	0	0	1	0	0.0286011	32481.8	12.7946	37.8046	0.6455	231.55	0.145061	2.38195	0	0	0	0	0	94469	5689	72876	0.258853	15
19	Shuozhou	2	2011	0	0	0	0	0	0	0	0	0	0	0	0	1	0	0.0201202	42718.8	17.6574	29.617	0.5918	162.54	0.162243	1.31455	0	0	0	0	0	138938	1167	32126	0.208535	25
20	Jinzhong	2	2011	0	0	0	0	0	0	0	0	0	0	0	0	1	0	0.0187091	22086.4	12.1717	51.0814	0.5458	198.27	0.200775	2.31444	0	0	0	0	0	108235	3929	787537	0.238447	34
21	Yuncheng	2	2011	0	0	0	0	0	0	0	0	0	0	0	0	1	0	0.0229141	15139.6	14.8646	39.0718	0.4607	366.31	0.189453	1.69108	0	0	0	0	0	121687	5448	52170	0.191522	56
22	Xinzhou	2	2011	0	0	0	0	0	0	0	0	0	0	0	0	1	0	0.0122863	14738.2	15.2038	26.9168	0.5161	123.43	0.327347	2.78841	0	0	0	0	0	76435	2338	104639	0.198386	63
23	Linfen	2	2011	0	0	0	0	0	0	0	0	0	0	0	0	1	0	0.0177382	20573	12.1865	48.3323	0.6214	209.72	0.196016	1.86399	0	0	0	0	0	100599	7329	102666	0.255167	0
24	Lvliang	2	2011	0	0	0	0	0	0	0	0	0	0	0	0	1	0	0.0282658	24006.3	10.6663	61.2259	0.7323	185.38	0.217981	5.81398	0	0	0	0	0	84674	1521	127606	0.229366	0
25	Hohhot	3	2011	0	0	0	0	0	0	0	0	0	0	0	1	1	0	0.0283013	62042.6	23.2962	96.6117	0.3645	131.97	0.126452	2.93489	0	0	0	1	0	107187	2186	25329	0.585643	0
26	Baotou	3	2011	0	0	0	0	0	0	0	0	0	0	0	0	1	0	0.0393347	92262.5	41.0064	95.0626	0.553	80.47	0.0968603	1.0889	0	0	0	0	0	210014	7394	97299	0.520787	1
27	Wuhai	3	2011	0	0	0	0	0	0	0	0	0	0	0	0	1	0	0.0139067	75773.1	20.9037	39.3215	0.7345	312.66	0.193609	1.69655	0	0	0	0	0	116624	3024	25831	0.426347	0
28	Chifeng	3	2011	0	0	0	0	0	0	0	0	0	0	0	0	1	0	0.0105427	26685.9	26.5274	55.9701	0.5537	51.23	0.241705	1.18925	0	0	0	0	0	128439	2253	3257261	0.228193	0
29	Tongliao	3	2011	0	0	0	0	0	0	0	0	0	0	0	0	1	0	0.0129414	39615	25.2687	47.1255	0.6316	53.71	0.176391	0.754145	0	0	0	0	0	84741	4475	35000	0.580744	0
30	Erdos	3	2011	0	0	0	0	0	0	0	0	0	0	0	0	1	0	0.0407033	134076	81.3859	132.107	0.6052	17.53	0.150147	1.23466	0	0	0	1	0	226268	1783	168612	0.521283	0
31	Hulunbuir	3	2011	0	0	0	0	0	0	0	0	0	0	0	0	1	0	0.0160634	38641	16.6204	80.5853	0.4715	10.51	0.257084	1.18879	0	0	0	0	0	81106	5124	21349	0.238691	4
32	Bayannur	3	2011	0	0	0	0	0	0	0	0	0	0	0	0	1	0	0.0333738	35824.9	31.3995	28.3672	0.5887	28.98	0.254449	1.29341	0	0	0	0	0	86000	2696	13390	0.709119	2
33	Ulanqab	3	2011	0	0	0	0	0	0	0	0	0	0	0	0	1	0	0.026044	26950.9	23.6985	41.4012	0.5499	48.27	0.338702	1.12519	0	0	0	0	0	80500	1634	203990	0.169528	16
34	Shenyang	1	2011	1	0	0	0	0	0	0	2016	0	0	0	1	1	1	0.0733721	59067.2	27.7723	97.347	0.5124	558.39	0.1295	2.66826	0	0	0	1	0	95199	7705	50728	0.538346	15
35	Dalian	1	2011	1	0	0	0	0	0	0	2016	0	0	0	0	1	1	0.139691	75538.3	30.5744	82.3636	0.519	469.47	0.144857	2.64339	0	0	0	1	0	132003	30795	51099	0.559475	25
36	Anshan	1	2011	0	0	0	0	0	0	0	0	0	0	0	0	1	0	0.0443355	50796.5	19.4522	43.1821	0.5323	378.56	0.121006	1.32341	0	0	0	0	0	118539	6516	71361	0.309593	28
37	Fushun	1	2011	0	0	0	0	0	0	0	0	0	0	0	0	1	0	0.0173297	42944.1	20.6645	25.8211	0.5959	194.52	0.179816	1.33138	0	0	0	0	0	59214	2835	38690	0.262859	0
38	Benxi	1	2011	0	0	0	0	0	0	0	0	0	0	0	0	1	0	0.0385289	47308.8	16.007	14.9913	0.6065	182.13	0.168074	1.34596	0	0	0	0	0	74706	4461	73170	0.278521	0
39	Dandong	1	2011	0	0	0	0	0	0	0	0	0	0	0	0	1	0	0.0972882	30950.9	18.8782	16.8762	0.5008	157.28	0.22161	1.8458	0	0	0	0	0	35078	5518	28736	0.255531	0
40	Jinzhou	1	2011	0	0	0	0	0	0	0	0	0	0	0	0	1	0	0.068063	29358.9	18.2278	21.9259	0.4959	311.24	0.183283	1.63037	0	0	0	0	0	50343	6534	44229	0.229994	1
41	Yingkou	1	2011	1	0	0	0	0	0	0	2016	0	0	0	0	1	0	0.0739892	41528.4	25.0691	36.1456	0.535	448.45	0.180486	1.67389	0	0	0	1	0	58024	2937	48224	0.301869	0
42	Fuxin	1	2011	0	0	0	0	0	0	0	0	0	0	0	0	1	0	0.0346041	15279.8	14.64	10.3408	0.4568	185.01	0.302751	2.16942	0	0	0	0	0	102211	4183	18353	0.207564	2
43	Liaoyang	1	2011	0	0	0	0	0	0	0	0	0	0	0	0	1	0	0.0427734	39542.3	21.061	27.7815	0.6318	380.74	0.154608	1.75214	0	0	0	0	0	42657	7372	38600	0.266769	3
44	Panjin	1	2011	0	0	0	0	0	0	0	0	0	0	0	0	1	0	0.102854	63964.8	12.2838	31.9977	0.6776	316.78	0.16267	1.2966	0	0	0	0	0	17561	2446	5316	0.331978	8
45	Tieling	1	2011	0	0	0	0	0	0	0	0	0	0	0	0	1	0	0.0397254	23581.4	23.6782	20.619	0.518	232.72	0.229207	1.46892	0	0	0	0	0	52062	1758	28626	0.180034	7
46	Chaoyang	1	2011	0	0	0	0	0	0	0	0	0	0	0	0	1	0	0.0243814	22579.6	16.4942	18.0671	0.4949	172.61	0.262871	1.72249	0	0	0	0	0	47013	970	50316	0.167626	9
47	Huludao	1	2011	0	0	0	0	0	0	0	0	0	0	0	0	1	0	0.0626599	20336.7	14.6555	23.7838	0.4767	268.84	0.256583	2.30978	0	0	0	0	0	78125	2656	22723	0.203073	55
48	Changchun	2	2011	0	0	0	0	0	0	0	0	0	0	0	1	1	1	0.0694134	43075.5	18.1921	96.6072	0.5143	367.36	0.138771	2.67899	0	0	0	1	0	68978	5309	116194	0.305986	27
49	Jilin	2	2011	0	0	0	0	0	0	0	0	0	0	0	0	1	0	0.0306917	41279.5	28.4652	42.0037	0.4969	158.81	0.129046	1.05105	0	0	0	0	0	83933	10615	120946	0.228221	26
50	Siping	2	2011	0	0	0	0	0	0	0	0	0	0	0	0	1	0	0.01528	24330	16.0715	27.2227	0.4575	238.86	0.174341	1.03015	0	0	0	0	0	53146	3567	23375	0.16235	29
51	Liaoyuan	2	2011	0	0	0	0	0	0	0	0	0	0	0	0	1	0	0.0270474	36314.5	29.9619	9.20332	0.5897	237.35	0.165144	0.986839	0	0	0	0	0	13176	1214	8468	0.193941	0
52	Tonghua	2	2011	0	0	0	0	0	0	0	0	0	0	0	0	1	0	0.0342439	28705	19.1205	15.3507	0.53	143.89	0.225763	1.31334	0	0	0	0	0	51258	13698	20856	0.205361	0
53	Baishan	2	2011	0	0	0	0	0	0	0	0	0	0	0	0	1	0	0.0201761	36812.8	15.658	9.15751	0.6038	73.14	0.263613	1.33214	0	0	0	0	0	19900	1461	11891	0.204654	0
54	Songyuan	2	2011	0	0	0	0	0	0	0	0	0	0	0	0	1	0	0.0214145	40496.4	25.5424	20.6266	0.4861	137.4	0.104768	0.629263	0	0	0	0	0	32293	2485	29868	0.179474	2
55	Baicheng	2	2011	0	0	0	0	0	0	0	0	0	0	0	0	1	0	0.0218444	22440.9	12.9888	14.2614	0.4728	77.69	0.257328	1.0418	0	0	0	0	0	15046	1922	9826	0.164037	0
56	Harbin	2	2011	1	0	0	0	0	0	0	2019	0	0	0	1	1	1	0.038928	33621.6	16.8091	64.436	0.3602	187.22	0.151708	2.69321	0	0	0	1	0	90208	6497	47577	0.34876	4
57	Qiqihar	2	2011	0	0	0	0	0	0	0	0	0	0	0	0	1	0	0.0311082	16248.6	9.11821	22.1819	0.3735	131.64	0.24749	1.51874	0	0	0	0	0	4875	7066	3476	0.188517	1
58	Jixi	2	2011	0	0	0	0	0	0	0	0	0	0	0	0	1	0	0.0228456	22807.8	5.33732	11.0024	0.4091	82.51	0.134635	1.78031	0	0	0	0	0	23323	3283	37044	0.232565	6
59	Hegang	2	2011	0	0	0	0	0	0	0	0	0	0	0	0	1	0	0.0207303	24196.4	3.93737	8.30108	0.4685	74.03	0.254739	2.01916	0	0	0	0	0	15685	4007	35143	0.339389	3
60	Shuangyashan	2	2011	0	0	0	0	0	0	0	0	0	0	0	0	1	0	0.0150587	27515.3	15.8307	10.2825	0.4562	64.8	0.19766	1.63997	0	0	0	0	0	32641	3094	34276	0.194019	2
61	Daqing	2	2011	0	0	0	0	0	0	0	0	0	0	0	0	1	0	0.0186842	104268	13.8671	63.936	0.8088	130.82	0.0483708	0.587879	0	0	0	0	0	56926	6565	21561	0.399095	6
62	Yichun	2	2011	0	0	0	0	0	0	0	0	0	0	0	0	1	0	0.0259612	15182.2	6.20376	5.7384	0.3381	38.22	0.407639	2.11207	0	0	0	0	0	15541	1438	17162	0.195162	27
63	Jiamusi	2	2011	0	0	0	0	0	0	0	0	0	0	0	0	1	0	0.0168977	20384.4	7.74511	18.3717	0.2581	73.16	0.256919	1.83199	0	0	0	0	0	14434	1270	38347	0.229439	38
64	Qitaihe	2	2011	0	0	0	0	0	0	0	0	0	0	0	0	1	0	0.015925	23712	6.28398	7.93674	0.5822	148.46	0.197553	1.5375	0	0	0	0	0	18415	2932	18748	0.226412	36
65	Mudanjiang	2	2011	0	0	0	0	0	0	0	0	0	0	0	0	1	0	0.0190548	27156.4	17.8323	13.4331	0.4308	67.58	0.19446	1.39388	0	0	0	1	0	23157	3435	23602	0.265531	0
66	Heihe	2	2011	1	0	0	0	0	0	0	2019	0	0	0	0	1	0	0.039459	13865.5	5.17998	9.2672	0.171	25.33	0.344331	2.02901	0	0	0	0	0	20429	1222	11506	0.259427	0
67	Suihua	2	2011	0	0	0	0	0	0	0	0	0	0	0	0	1	0	0.0206219	13558.7	11.2967	19.8997	0.2648	159.36	0.279073	1.08454	0	0	0	0	0	10612	2343	7827	0.0126451	0
68	Shanghai	1	2011	1	0	0	0	0	1	1	2013	1	1	1	1	0	0	0.0610916	62658.4	7.46397	201.495	0.3892	2250.68	0.217966	4.96899	0	0	0	1	0	210091	47700	66446	1.03752	1
69	Nanjing	1	2011	1	0	0	0	0	0	0	2019	0	0	0	1	0	1	0.0534086	64971.8	19.7687	67.3865	0.4403	969.3	0.125239	4.0807	0	0	0	1	0	122156	24223	49842	0.567455	0
70	Wuxi	1	2011	0	0	0	0	0	0	0	0	0	0	0	0	0	0	0.0476398	86132.6	26.7127	72.9871	0.5301	1015.93	0.0942731	2.36276	0	0	0	1	0	96415	22987	64418	0.695098	1
71	Xuzhou	1	2011	0	0	0	0	0	0	0	0	0	0	0	0	0	0	0.040919	34404.8	25.8666	44.5665	0.4901	879.77	0.14924	1.32779	0	0	0	1	0	143068	16050	38631	0.191439	1
72	Changzhou	1	2011	0	0	0	0	0	0	0	0	0	0	0	0	0	0	0.0706154	62413.3	32.5138	48.1237	0.5292	834.33	0.109249	2.32017	0	0	0	1	0	43734	14630	38482	0.550206	7
73	Suzhou	1	2011	1	0	0	0	0	0	0	2019	0	0	0	0	0	0	0.065234	83690.1	23.5732	135.174	0.5413	763.21	0.103897	2.52447	0	0	0	1	0	191925	70754	50929	0.954353	5
74	Nantong	1	2011	0	0	0	0	0	0	0	0	0	0	0	0	0	0	0.0449108	45875.5	26.4173	56.6725	0.5296	956.38	0.12573	2.15367	0	0	0	1	0	65253	18200	49094	0.284328	6
75	Lianyungang	1	2011	1	0	0	0	0	0	0	2019	0	0	0	0	0	0	0.0435889	26766.7	21.7472	26.3599	0.4591	671.03	0.221583	1.68664	0	0	0	1	0	45390	6390	14389	0.2024	14
76	Huai'an	1	2011	0	0	0	0	0	0	0	0	0	0	0	0	0	0	0.0910576	29351.6	18.3172	21.0798	0.4629	542.9	0.201099	1.36195	0	0	0	1	0	47879	9951	22800	0.155043	8
77	Yancheng	1	2011	0	0	0	0	0	0	0	0	0	0	0	0	0	0	0.0591992	31685.5	22.039	35.8258	0.4721	484.56	0.170848	1.39962	0	0	0	1	0	37335	20117	21727	0.172904	8
78	Yangzhou	1	2011	0	0	0	0	0	0	0	0	0	0	0	0	0	0	0.0625013	48213.8	25.6816	38.4102	0.53	695.52	0.108277	1.72465	0	0	0	1	0	56346	9387	12849	0.30967	2
79	Zhenjiang	1	2011	0	0	0	0	0	0	0	0	0	0	0	0	0	0	0.0718678	61393.8	22.9009	33.7824	0.5397	705.48	0.101774	1.82538	0	0	0	1	0	86868	9982	36521	0.334806	1
80	Taizhou	1	2011	0	0	0	0	0	0	0	0	0	0	0	0	0	0	0.0486625	42845.8	22.2804	38.177	0.531	874.98	0.124205	1.7825	0	0	0	0	0	52738	8331	25347	0.240808	0
81	Suqian	1	2011	0	0	0	0	0	0	0	0	0	0	0	0	0	0	0.0320997	23281.9	25.1106	18.3921	0.471	654.89	0.206236	1.33084	0	0	0	0	0	25997	5093	17157	0.137788	1
82	Hangzhou	1	2011	1	0	0	0	0	0	0	2016	0	0	0	1	0	1	0.0556466	65292.5	8.5972	65.3356	0.4579	422.74	0.112021	4.93884	0	0	0	1	0	91688	42724	38297	0.768836	1
83	Ningbo	1	2011	1	0	0	0	0	0	0	2016	0	0	0	0	0	1	0.0404062	63285.9	10.1776	74.2042	0.5343	588.54	0.136724	3.52125	0	0	0	1	0	152601	20125	31816	0.688925	0
84	Wenzhou	1	2011	0	0	0	0	0	0	0	0	0	0	0	0	0	0	0.0175264	29433.1	11.5348	37.324	0.505	673.92	0.0350681	4.07794	0	0	0	1	0	39982	7913	24976	0.506173	2
85	Jiaxing	1	2011	0	0	0	0	0	0	0	0	0	0	0	0	0	0	0.052983	46754.7	13.7997	47.2553	0.5546	880	0.0973831	2.75707	0	0	0	1	0	80036	23267	27386	0.770436	1
86	Huzhou	1	2011	0	0	0	0	0	0	0	0	0	0	0	0	0	0	0.0535949	42091.3	14.2362	26.2829	0.5326	449.11	0.110198	2.50926	0	0	0	0	0	40285	11069	27730	0.404403	2
87	Shaoxing	1	2011	0	0	0	0	0	0	0	0	0	0	0	0	0	0	0.0284925	60891.8	8.35128	36.7541	0.5371	533.95	0.0836458	2.99317	0	0	0	1	0	60425	30418	22999	0.425133	9
88	Jinhua	1	2011	1	0	0	0	0	0	0	2016	0	0	0	0	0	0	0.0174398	36894.3	10.9607	35.1134	0.4961	430.11	0.110637	3.42772	0	0	0	0	0	41367	9667	30280	0.515527	20
89	Quzhou	1	2011	0	0	0	0	0	0	0	0	0	0	0	0	0	0	0.0135587	28239	19.1251	8.44552	0.5311	285.85	0.151033	2.27456	0	0	0	0	0	48024	14575	52243	0.496956	29
90	Zhoushan	1	2011	1	0	0	0	0	0	0	2016	0	0	0	0	0	0	0.025328	64500.6	21.6746	7.44754	0.4488	667.9	0.20087	3.20623	0	0	0	1	0	15277	1951	7081	0.547396	26
91	Taizhou	1	2011	0	0	0	0	0	0	0	0	0	0	0	0	0	0	0.0211429	35599.6	8.55869	37.2868	0.4876	627.94	0.104533	2.71189	0	0	0	1	0	48981	6152	16619	0.408274	36
92	Lishui	1	2011	0	0	0	0	0	0	0	0	0	0	0	0	0	0	0.0184039	31004.4	14.3186	7.25629	0.5027	151.8	0.210395	2.82197	0	0	0	0	0	28382	7436	22983	0.288605	19
93	Hefei	2	2011	0	0	0	0	0	0	0	0	0	0	0	1	0	0	0.0394195	40503	25.3247	56.7897	0.5532	620.82	0.157317	3.02844	0	0	0	1	0	49497	5971	40062	0.324164	19
94	Wuhu	2	2011	0	0	0	0	0	0	0	0	0	0	0	0	0	0	0.0621789	35773.6	30.0881	27.5053	0.6587	640.33	0.177989	1.83979	0	0	0	1	0	36289	3148	79358	0.206794	12
95	Bengbu	2	2011	0	0	0	0	0	0	0	0	0	0	0	0	0	0	0.0769845	20549.5	23.4797	14.0751	0.5	617.96	0.21105	1.68766	0	0	0	0	0	19004	4144	9285	0.115411	16
96	Huainan	2	2011	0	0	0	0	0	0	0	0	0	0	0	0	0	0	0.0297832	24578.8	9.86239	19.9225	0.6409	943.42	0.209923	2.3626	0	0	0	0	0	70362	10787	22699	0.190055	23
97	Maanshan	2	2011	0	0	0	0	0	0	0	0	0	0	0	0	0	0	0.0856096	41259.7	36.3281	22.7112	0.6647	564.02	0.166381	1.66082	0	0	0	1	0	66457	6914	31427	0.199395	33
98	Huaibei	2	2011	0	0	0	0	0	0	0	0	0	0	0	0	0	0	0.0539801	21488.2	15.1188	14.6275	0.6613	796.35	0.195587	1.98849	0	0	0	0	0	48141	2881	25620	0.155997	62
99	Tongling	2	2011	0	0	0	0	0	0	0	0	0	0	0	0	0	0	0.047196	62251.8	24.8982	7.39924	0.7344	618.42	0.166367	1.62051	0	0	0	0	0	38478	5035	17296	0.256915	121
100	Anqing	2	2011	0	0	0	0	0	0	0	0	0	0	0	0	0	0	0.0273548	18782.9	22.9313	13.8633	0.5585	405.03	0.202082	1.72088	0	0	0	1	0	17685	4708	19241	0.12868	137
101	Huangshan	2	2011	0	0	0	0	0	0	0	0	0	0	0	0	0	0	0.0473958	21117.6	27.8161	5.76283	0.4625	150.17	0.332545	2.39782	0	0	0	0	0	4105	632	1905	0.461675	117
102	Chuzhou	2	2011	0	0	0	0	0	0	0	0	0	0	0	0	0	0	0.0508106	18092.3	26.9068	25.6685	0.5229	334.29	0.271642	1.75294	0	0	0	0	0	17233	5089	40134	0.147196	207
103	Fuyang	2	2011	0	0	0	0	0	0	0	0	0	0	0	0	0	0	0.0179578	9259.35	9.73867	23.6596	0.413	1063.65	0.319141	2.09149	0	0	0	0	0	20454	2878	12733	0.101777	267
104	Suzhou	2	2011	0	0	0	0	0	0	0	0	0	0	0	0	0	0	0.0398211	12703	14.6056	14.6773	0.4142	665.84	0.241516	1.53357	0	0	0	0	0	30906	4049	28171	0.124591	252
105	Lu'an	2	2011	0	0	0	0	0	0	0	0	0	0	0	0	0	0	0.0335351	11925	5.68169	16.7306	0.4611	395.14	0.305829	1.98957	0	0	0	0	0	15307	2803	12445	0.126107	318
106	Bozhou	2	2011	0	0	0	0	0	0	0	0	0	0	0	0	0	0	0.0473756	10746.3	14.6896	12.8346	0.4036	731.49	0.282875	1.59771	0	0	0	0	0	16206	2448	7326	0.0982039	370
107	Chizhou	2	2011	0	0	0	0	0	0	0	0	0	0	0	0	0	0	0.0464427	21629.9	26.6086	5.84081	0.4892	195.73	0.30262	2.01583	0	0	0	0	0	16561	1459	13865	0.159441	12
108	Xuancheng	2	2011	0	0	0	0	0	0	0	0	0	0	0	0	0	0	0.0519668	21751	9.02967	12.0181	0.5216	224.5	0.266127	1.72523	0	0	0	0	0	17023	4316	48673	0.172837	9
109	Fuzhou	1	2011	1	0	0	0	0	0	0	2015	0	0	0	1	0	0	0.0331423	42791.5	15.5688	43.4089	0.4544	501.51	0.109928	3.39025	0	0	0	1	0	91320	5333	33813	0.510576	19
110	Xiamen	1	2011	1	0	0	0	0	0	0	2015	0	0	0	0	0	1	0.0505572	56800.8	7.4829	31.5796	0.4877	1213.73	0.181536	3.66169	0	0	0	1	0	19108	26948	3131	1.23319	28
111	Putian	1	2011	0	0	0	0	0	0	0	0	0	0	0	0	0	0	0.0257127	31527.7	15.0673	18.557	0.5821	797.19	0.112111	1.51283	0	0	0	0	0	13893	2283	5082	0.240824	51
112	Sanming	1	2011	0	0	0	0	0	0	0	0	0	0	0	0	0	0	0.0154898	39208.4	28.4389	8.82186	0.5095	118.75	0.126441	1.43987	0	0	0	0	0	46238	15074	34819	0.25485	74
113	Quanzhou	1	2011	1	0	0	0	0	0	0	2015	0	0	0	0	0	0	0.0299561	42048	6.43954	74.1819	0.6222	629.29	0.083459	1.59233	0	0	0	1	0	99210	20535	49955	0.496122	97
114	Zhangzhou	1	2011	0	0	0	0	0	0	0	0	0	0	0	0	0	0	0.0425186	30409.2	17.2559	32.0811	0.4796	361.83	0.125423	1.29259	0	0	0	0	0	29304	23039	12146	0.289606	112
115	Nanping	1	2011	0	0	0	0	0	0	0	0	0	0	0	0	0	0	0.0163071	27710.5	19.5666	7.35854	0.428	119.31	0.146598	1.78023	0	0	0	0	0	22786	7427	17792	0.222242	105
116	Longyan	1	2011	0	0	0	0	0	0	0	0	0	0	0	0	0	0	0.0203515	39331.7	16.5931	11.9247	0.5706	156.46	0.132777	1.43539	0	0	0	0	0	30519	3729	39179	0.260099	156
117	Ningde	1	2011	0	0	0	0	0	0	0	0	0	0	0	0	0	0	0.0183384	27900.6	18.5014	10.2232	0.4784	254.46	0.152867	1.76052	0	0	0	0	0	17836	1587	14534	0.250843	223
118	Nanchang	2	2011	0	0	0	0	0	0	0	0	0	0	0	1	0	0	0.0734112	43093.1	16.2126	40.0329	0.5645	686.13	0.128495	3.40236	0	0	0	1	0	34999	10929	19051	0.339126	285
119	Jingdezhen	2	2011	0	0	0	0	0	0	0	0	0	0	0	0	0	0	0.0234526	28734.4	15.02	8.00227	0.5949	316.84	0.213753	1.35705	0	0	0	0	0	35666	8511	11744	0.246324	244
120	Pingxiang	2	2011	0	0	0	0	0	0	0	0	0	0	0	0	0	0	0.0320264	28760.1	29.8617	5.67331	0.608	502.19	0.204124	1.09664	0	0	0	0	0	90749	2462	41493	0.177847	259
121	Jiujiang	2	2011	0	0	0	0	0	0	0	0	0	0	0	0	0	0	0.0608031	21860.3	18.7204	18.2541	0.5696	270.21	0.237194	1.61382	0	0	0	1	0	88950	10056	35129	0.165679	0
122	Xinyu	2	2011	0	0	0	0	0	0	0	0	0	0	0	0	0	0	0.0551769	53038.7	43.0236	8.53385	0.6319	379.17	0.1613	1.20059	0	0	0	0	0	62309	5715	30878	0.168347	0
123	Yingtan	2	2011	0	0	0	0	0	0	0	0	0	0	0	0	0	0	0.0354593	31154.9	19.8759	6.84049	0.6345	348.34	0.205929	1.37702	0	0	0	0	0	20103	2877	3817	0.160267	0
124	Ganzhou	2	2011	0	0	0	0	0	0	0	0	0	0	0	0	0	0	0.0595264	13117.7	13.3471	22.7711	0.4619	235.33	0.302518	2.15795	0	0	0	1	0	51517	11255	76407	0.14007	0
125	Ji'an	2	2011	0	0	0	0	0	0	0	0	0	0	0	0	0	0	0.0515112	13695.3	24.6852	9.38208	0.5173	199.24	0.280918	1.70274	0	0	0	0	0	36963	4910	18638	0.130549	0
126	Yichun	2	2011	0	0	0	0	0	0	0	0	0	0	0	0	0	0	0.03856	16774.1	15.2467	18.5577	0.5628	306.98	0.249778	1.64872	0	0	0	0	0	89866	7175	41724	0.1038	3
127	Fuzhou	2	2011	0	0	0	0	0	0	0	0	0	0	0	0	0	0	0.0270711	15355.4	16.9802	10.2203	0.5284	222.01	0.272333	1.57173	0	0	0	0	0	20273	4010	23005	0.119669	3
128	Shangrao	2	2011	0	0	0	0	0	0	0	0	0	0	0	0	0	0	0.0492652	14001.3	19.4878	17.0646	0.5236	333.61	0.273963	1.67275	0	0	0	0	0	34766	4644	29143	0.124972	0
129	Jinan	1	2011	1	0	0	0	0	0	0	2019	0	0	0	1	1	1	0.0278853	50967.5	10.6539	64.9107	0.4035	745.03	0.105684	3.44269	0	0	0	1	0	109299	6653	103115	0.391345	4
130	Qingdao	1	2011	1	0	0	0	0	0	0	2019	0	0	0	0	1	1	0.0549124	60681.9	19.9881	102.1	0.4659	682.11	0.115784	2.35598	0	0	0	1	0	75777	11145	26845	0.435716	6
131	Zibo	1	2011	0	0	0	0	0	0	0	0	0	0	0	0	1	0	0.01985	57156.1	15.2624	61.2238	0.5907	710.26	0.0886777	1.40165	0	0	0	1	0	228815	16621	65843	0.280543	12
132	Zaozhuang	1	2011	0	0	0	0	0	0	0	0	0	0	0	0	1	0	0.0158898	33219.5	15.8604	28.1106	0.5821	865.29	0.119862	1.1433	0	0	0	0	0	76113	10412	25860	0.461812	12
133	Dongying	1	2011	0	0	0	0	0	0	0	0	0	0	0	0	1	0	0.0139172	106711	21.0641	56.8967	0.7085	233.27	0.0778662	1.23114	0	0	0	1	0	59095	10153	6793	0.422985	13
134	Yantai	1	2011	1	0	0	0	0	0	0	2019	0	0	0	0	1	0	0.0285645	55538.5	19.9467	70.7793	0.5652	473.08	0.0971852	1.4964	0	0	0	1	0	88186	9359	33790	0.311484	10
135	Weifang	1	2011	0	0	0	0	0	0	0	0	0	0	0	0	1	0	0.0240072	32059.1	27.7748	93.1679	0.5399	544.43	0.120162	1.8746	0	0	0	1	0	131440	28191	36761	0.319092	0
136	Jining	1	2011	0	0	0	0	0	0	0	0	0	0	0	0	1	0	0.0271706	28744.6	14.2525	54.8731	0.5247	741.56	0.125139	1.45892	0	0	0	0	0	140451	16855	40963	0.147228	0
137	Tai'an	1	2011	0	0	0	0	0	0	0	0	0	0	0	0	1	0	0.0147599	30715.3	16.4312	31.6157	0.5067	720.01	0.10531	1.13124	0	0	0	0	0	77588	8423	23685	0.213394	2
138	Weihai	1	2011	0	0	0	0	0	0	0	0	0	0	0	0	1	0	0.0344813	67630.8	15.4001	36.6376	0.5344	437.42	0.115761	1.42336	0	0	0	1	0	46368	2479	26702	0.297062	2
139	Rizhao	1	2011	0	0	0	0	0	0	0	0	0	0	0	0	1	0	0.0324085	35119.6	30.1365	24.1295	0.5353	538.71	0.113686	1.75812	0	0	0	1	0	59908	7868	31526	0.252839	1
140	Linyi	1	2011	0	0	0	0	0	0	0	0	0	0	0	0	1	0	0.0154858	21877.2	13.7853	68.2852	0.4857	630.43	0.125965	1.55009	0	0	0	1	0	106127	10335	44424	0.196492	8
141	Dezhou	1	2011	0	0	0	0	0	0	0	0	0	0	0	0	1	0	0.0169839	29144.6	21.9751	32.2278	0.5419	557.67	0.124113	1.23811	0	0	0	0	0	89760	8354	20229	0.178128	9
142	Liaocheng	1	2011	0	0	0	0	0	0	0	0	0	0	0	0	1	0	0.0138768	26842.3	19.9089	28.7508	0.5526	683.04	0.113055	1.25309	0	0	0	0	0	71865	9316	6725	0.145303	10
143	Binzhou	1	2011	0	0	0	0	0	0	0	0	0	0	0	0	1	0	0.029222	38598.5	17.7952	45.5055	0.526	396.77	0.124666	1.41186	0	0	0	0	0	84667	16831	21878	0.169632	3
144	Heze	1	2011	0	0	0	0	0	0	0	0	0	0	0	0	1	0	0.0168488	15751	10.1457	31.5535	0.5451	782.15	0.180844	1.41567	0	0	0	0	0	81467	9711	23816	0.140898	7
145	Zhengzhou	2	2011	1	0	0	0	0	0	0	2016	0	0	0	1	1	0	0.0544735	45543.7	16.1039	112.927	0.5645	1440.37	0.140707	3.02773	0	0	0	1	0	157997	14041	71567	0.338892	6
146	Kaifeng	2	2011	1	0	0	0	0	0	0	2016	0	0	0	0	1	0	0.0249181	19025.1	10.9599	22.1406	0.4418	844.86	0.160091	1.1482	0	0	0	1	0	46199	9395	26013	0.11496	11
147	Luoyang	2	2011	1	0	0	0	0	0	0	2016	0	0	0	0	1	0	0.0576152	33259.1	22.7441	44.7717	0.5998	465.79	0.127689	1.40419	0	0	0	1	0	174855	8410	56524	0.189205	11
148	Pingdingshan	2	2011	0	0	0	0	0	0	0	0	0	0	0	0	1	0	0.0262526	22297	11.9811	35.4213	0.6089	690.23	0.141215	1.36122	0	0	0	0	0	107978	7757	75104	0.143994	11
149	Anyang	2	2011	0	0	0	0	0	0	0	0	0	0	0	0	1	0	0.0237174	22476.1	13.5219	37.0124	0.5749	806.58	0.137771	1.20854	0	0	0	0	0	131356	7283	92526	0.153832	4
150	Hebi	2	2011	0	0	0	0	0	0	0	0	0	0	0	0	1	0	0.0667901	25288.5	13.3937	12.3318	0.7047	747.34	0.166818	1.17617	0	0	0	0	0	37804	4627	11857	0.152859	3
151	Xinxiang	2	2011	0	0	0	0	0	0	0	0	0	0	0	0	1	0	0.0375801	20989.1	17.6753	49.4877	0.5715	747.97	0.162147	1.43837	0	0	0	0	0	59200	13238	18489	0.167984	4
152	Jiaozuo	2	2011	0	0	0	0	0	0	0	0	0	0	0	0	1	0	0.0368641	32314.5	18.366	32.2039	0.6746	902.28	0.115048	1.01316	0	0	0	0	0	51824	11572	29880	0.177331	11
153	Puyang	2	2011	0	0	0	0	0	0	0	0	0	0	0	0	1	0	0.0330333	20296.3	13.7926	26.7866	0.6512	987.53	0.167897	1.04588	0	0	0	0	0	22474	7475	20527	0.134021	7
154	Xuchang	2	2011	0	0	0	0	0	0	0	0	0	0	0	0	1	0	0.0278774	29318.6	20.0643	28.4021	0.6702	989.21	0.112285	1.0506	0	0	0	0	0	41247	6052	20275	0.141097	26
155	Luohe	2	2011	0	0	0	0	0	0	0	0	0	0	0	0	1	0	0.0633287	22906.9	13.3637	13.444	0.6849	1050.94	0.148602	1.03077	0	0	0	0	0	25019	3078	5526	0.163964	30
156	Sanmenxia	2	2011	0	0	0	0	0	0	0	0	0	0	0	0	1	0	0.056804	36996.3	20.4869	17.0002	0.6799	215.43	0.133074	1.0373	0	0	0	0	0	114494	6687	36862	0.196017	29
157	Nanyang	2	2011	0	0	0	0	0	0	0	0	0	0	0	0	1	0	0.0222301	16943.7	12.8264	33.0147	0.5216	455.05	0.175522	1.24781	0	0	0	0	0	80166	7382	22208	0.105199	27
158	Shangqiu	2	2011	0	0	0	0	0	0	0	0	0	0	0	0	1	0	0.0221419	13966.1	14.4422	26.6791	0.4675	872.68	0.218831	1.2888	0	0	0	0	0	38179	10032	23340	0.105164	62
159	Xinyang	2	2011	0	0	0	0	0	0	0	0	0	0	0	0	1	0	0.0279541	16401.3	17.6133	18.5422	0.3996	453.76	0.220335	1.50931	0	0	0	0	0	41793	2318	12581	0.103315	94
160	Zhoukou	2	2011	0	0	0	0	0	0	0	0	0	0	0	0	1	0	0.0266764	13015.6	13.5487	24.2867	0.4759	1027.66	0.229884	1.21162	0	0	0	0	0	21771	9667	13849	0.0791208	171
161	Zhumadian	2	2011	0	0	0	0	0	0	0	0	0	0	0	0	1	0	0.02402	14379.3	12.2278	21.6237	0.4282	596.17	0.21609	1.37734	0	0	0	0	0	34191	6732	23888	0.0928465	275
162	Wuhan	2	2011	1	0	0	0	0	0	0	2016	0	0	0	1	0	1	0.0524484	58334.8	16.4353	152.849	0.4835	967.4	0.130956	3.20563	0	0	0	1	0	108500	20704	22600	0.554015	125
163	Huangshi	2	2011	0	0	0	0	0	0	0	0	0	0	0	0	0	0	0.0394886	31341.3	13.823	22.8737	0.6196	570.21	0.151185	1.49589	0	0	0	0	0	91518	5095	36613	0.213919	1
164	Shiyan	2	2011	0	0	0	0	0	0	0	0	0	0	0	0	0	0	0.0199858	20895.9	7.46959	19.0346	0.513	146.09	0.244058	1.75203	0	0	0	0	0	21175	2244	20185	0.146132	0
165	Yichang	2	2011	1	0	0	0	0	0	0	2016	0	0	0	0	0	0	0.0169021	45149.6	12.9267	30.2303	0.6031	189.23	0.1381	1.375	0	0	0	1	0	70464	20635	18162	0.220189	0
166	Xiangyang	2	2011	1	0	0	0	0	0	0	2016	0	0	0	0	0	0	0.0232489	33149.7	15.2766	31.685	0.5708	301.09	0.147249	1.09929	0	0	0	0	0	48780	8515	15670	0.139211	0
167	Ezhou	2	2011	0	0	0	0	0	0	0	0	0	0	0	0	0	0	0.0316438	39039.6	12.6933	17.7291	0.6003	686.07	0.127693	0.955817	0	0	0	0	0	37737	2250	21099	0.191816	0
168	Jingmen	2	2011	0	0	0	0	0	0	0	0	0	0	0	0	0	0	0.0248391	27632	10.9586	18.276	0.5414	243.72	0.150858	1.22081	0	0	0	1	0	40877	4362	49866	0.155974	8
169	Xiaogan	2	2011	0	0	0	0	0	0	0	0	0	0	0	0	0	0	0.026025	15364.2	8.18309	23.4114	0.4783	591.4	0.210604	1.49345	0	0	0	0	0	42393	5441	22241	0.111691	7
170	Jingzhou	2	2011	0	0	0	0	0	0	0	0	0	0	0	0	0	0	0.0155851	15348.1	16.4762	23.5501	0.4369	471.5	0.217459	1.6956	0	0	0	0	0	56441	10579	12910	0.144396	13
171	Huanggang	2	2011	0	0	0	0	0	0	0	0	0	0	0	0	0	0	0.0122545	14106.3	15.7891	23.3385	0.3897	428.58	0.260211	1.5637	0	0	0	0	0	23971	3308	23769	0.0820049	15
172	Xianning	2	2011	0	0	0	0	0	0	0	0	0	0	0	0	0	0	0.0309452	22598.7	19.3149	13.4356	0.4727	296.44	0.220156	1.2417	0	0	0	0	0	19733	2137	19300	0.145323	33
173	Suizhou	2	2011	0	0	0	0	0	0	0	0	0	0	0	0	0	0	0.0189964	19935.9	23.233	7.88628	0.4816	266.61	0.165148	1.39615	0	0	0	0	0	4317	1800	14700	0.131833	24
174	Changsha	2	2011	0	0	0	0	0	0	0	0	0	0	0	1	0	0	0.0442134	65983.1	21.1051	87.2737	0.5613	559.09	0.111156	2.64233	0	0	0	1	0	26029	3777	10241	0.48433	35
175	Zhuzhou	2	2011	0	0	0	0	0	0	0	0	0	0	0	0	0	0	0.0340417	33199.6	15.3057	24.493	0.6034	351.91	0.147215	1.29236	0	0	0	0	0	247387	5992	11387	0.259283	35
176	Xiangtan	2	2011	0	0	0	0	0	0	0	0	0	0	0	0	0	0	0.0436464	33943.8	15.7126	20.571	0.597	582.98	0.129161	1.41074	0	0	0	1	0	57454	6053	25273	0.59458	27
177	Hengyang	2	2011	0	0	0	0	0	0	0	0	0	0	0	0	0	0	0.0324869	20005.7	10.6291	20.3359	0.485	522.9	0.175458	1.23278	0	0	0	1	0	84526	13118	36436	0.353344	0
178	Shaoyang	2	2011	0	0	0	0	0	0	0	0	0	0	0	0	0	0	0.021818	10573.1	11.7515	13.2958	0.3871	384.7	0.273333	1.69922	0	0	0	0	0	18928	5208	11551	0.12372	0
179	Yueyang	2	2011	0	0	0	0	0	0	0	0	0	0	0	0	0	0	0.0177152	29334	13.5612	26.2166	0.5554	379.78	0.123623	0.764211	0	0	0	1	0	52485	13677	42966	0.16913	0
180	Changde	2	2011	0	0	0	0	0	0	0	0	0	0	0	0	0	0	0.0246344	26036.4	14.1441	24.4621	0.4947	332.63	0.140773	0.938028	0	0	0	0	0	46373	12855	21248	0.160712	2
181	Zhangjiajie	2	2011	0	0	0	0	0	0	0	0	0	0	0	0	0	0	0.0215137	16629.5	11.7831	5.19493	0.252	178.78	0.271213	1.71241	0	0	0	0	0	21177	579	4102	0.195888	0
182	Yiyang	2	2011	0	0	0	0	0	0	0	0	0	0	0	0	0	0	0.0204634	17300.4	12.598	10.0034	0.4496	391.11	0.194928	1.22992	0	0	0	0	0	65188	4117	29636	0.137904	3
183	Chenzhou	2	2011	0	0	0	0	0	0	0	0	0	0	0	0	0	0	0.045999	24108.4	23.6536	19.8738	0.5793	263.55	0.184675	1.17049	0	0	0	1	0	45823	10099	45389	0.174791	2
184	Yongzhou	2	2011	0	0	0	0	0	0	0	0	0	0	0	0	0	0	0.0470423	14854.1	14.4757	15.055	0.3875	270.89	0.23271	1.31857	0	0	0	0	0	26655	4084	48655	0.0643274	3
185	Huaihua	2	2011	0	0	0	0	0	0	0	0	0	0	0	0	0	0	0.016247	15425.9	10.8362	13.0286	0.4487	186.98	0.263149	1.46688	0	0	0	0	0	41276	6181	17782	0.0437255	5
186	Loudi	2	2011	0	0	0	0	0	0	0	0	0	0	0	0	0	0	0.0250938	19351.7	10.8416	12.0802	0.5506	539.2	0.194985	1.44568	0	0	0	0	0	3689	6828	15562	0.138844	12
187	Guangzhou	1	2011	1	0	0	0	0	0	0	2015	0	0	0	1	0	1	0.0346589	77730.5	8.06169	75.666	0.3484	1106.13	0.108154	3.39078	0	0	0	1	0	65900	24580	15300	1.29577	15
188	Shaoguan	1	2011	0	0	0	0	0	0	0	0	0	0	0	0	0	0	0.0235762	23267.3	10.1612	20.678	0.4187	176.83	0.181237	1.75144	0	0	0	0	0	62773	10889	10219	0.223907	20
189	Shenzhen	1	2011	1	0	0	0	0	0	0	2015	0	0	0	1	0	1	0.0393562	90455.5	5.93804	52.9491	0.4431	1440.26	0.136083	3.34599	0	0	0	1	0	4928	11937	1251	4.23624	13
190	Zhuhai	1	2011	1	0	0	0	0	0	0	2015	0	0	0	0	0	0	0.0765138	70069.7	6.97296	19.9469	0.5163	618.04	0.151041	3.28715	0	0	0	1	0	32059	5524	10143	1.22695	5
191	Shantou	1	2011	0	0	0	0	0	0	0	0	0	0	0	0	0	0	0.0166074	19251.9	9.03842	24.2266	0.5194	2581.78	0.135555	2.12989	0	0	0	1	0	23480	5097	4299	0.343352	1
192	Foshan	1	2011	0	0	0	0	0	0	0	0	0	0	0	0	0	0	0.0330646	66978.3	23.361	57.6994	0.622	994.34	0.0659478	2.23881	0	0	0	0	0	89320	20396	37885	1.19401	0
193	Jiangmen	1	2011	0	0	0	0	0	0	0	0	0	0	0	0	0	0	0.0406898	30845.9	9.91119	28.5313	0.511	412.2	0.102759	1.97997	0	0	0	0	0	59475	14413	11997	0.430114	0
194	Zhanjiang	1	2011	0	0	0	0	0	0	0	0	0	0	0	0	0	0	0.0133148	18004.2	8.45845	15.7088	0.3887	589.25	0.128362	1.50907	0	0	0	1	0	29588	824	10528	0.560055	1
195	Maoming	1	2011	0	0	0	0	0	0	0	0	0	0	0	0	0	0	0.0129624	23983.6	4.52452	12.7541	0.4078	655.49	0.110163	0.933097	0	0	0	0	0	35749	5206	25709	0.180174	4
196	Zhaoqing	1	2011	0	0	0	0	0	0	0	0	0	0	0	0	0	0	0.0661598	27055.8	17.3305	13.9771	0.4577	287.15	0.133259	1.47347	0	0	0	0	0	27745	12593	25541	0.259157	4
197	Huizhou	1	2011	0	0	0	0	0	0	0	0	0	0	0	0	0	0	0.0633168	37337.6	8.86668	36.8142	0.5817	301.43	0.130947	1.73024	0	0	0	0	0	36875	8300	12773	0.575969	9
198	Meizhou	1	2011	0	0	0	0	0	0	0	0	0	0	0	0	0	0	0.0208429	12788.9	5.94558	7.98914	0.3636	328.64	0.248079	1.87878	0	0	0	1	0	32086	5749	5553	0.1225	13
199	Shanwei	1	2011	0	0	0	0	0	0	0	0	0	0	0	0	0	0	0.0504923	15125	13.2108	9.24057	0.4656	658.62	0.159816	0.953091	0	0	0	0	0	10227	1902	2837	0.176216	14
200	Heyuan	1	2011	0	0	0	0	0	0	0	0	0	0	0	0	0	0	0.0319758	15072.1	7.07556	6.74211	0.5186	226.99	0.232136	1.64102	0	0	0	0	0	16983	2054	6935	0.183228	19
201	Yangjiang	1	2011	0	0	0	0	0	0	0	0	0	0	0	0	0	0	0.0228894	26492.2	15.5629	8.96671	0.461	355.08	0.134193	1.29892	0	0	0	0	0	22592	2046	13351	0.192196	28
202	Qingyuan	1	2011	0	0	0	0	0	0	0	0	0	0	0	0	0	0	0.0295084	20051.2	12.8203	16.7189	0.4064	213.11	0.17149	1.6987	0	0	0	0	0	35602	4088	35498	0.193532	34
203	Dongguan	1	2011	0	0	0	0	0	0	0	0	0	0	0	0	0	0	0.0559564	43158.4	31.8232	61.3247	0.4742	760.24	0.081426	2.18049	0	0	0	1	0	132444	26909	11086	3.14142	32
204	Zhongshan	1	2011	0	0	0	0	0	0	0	0	0	0	0	0	0	0	0.0347895	56899.9	17.9776	34.2633	0.5545	852.07	0.0981444	2.03111	0	0	0	0	0	22305	8622	9038	1.29206	24
205	Chaozhou	1	2011	0	0	0	0	0	0	0	0	0	0	0	0	0	0	0.0241787	19267.3	10.9227	11.0415	0.5501	841.7	0.120226	1.47975	0	0	0	0	0	16800	2994	4190	0.286593	0
206	Jieyang	1	2011	0	0	0	0	0	0	0	0	0	0	0	0	0	0	0.0200107	17271	15.2702	17.2379	0.6152	1279.79	0.121936	1.3322	0	0	0	0	0	15027	3671	2990	0.193818	1
207	Yunfu	1	2011	0	0	0	0	0	0	0	0	0	0	0	0	0	0	0.0241797	16542.2	14.9732	5.83609	0.4418	368.9	0.197674	1.90047	0	0	0	0	0	35599	3465	6446	0.198352	1
208	Nanning	3	2011	1	0	0	0	0	0	0	2018	0	0	0	1	0	0	0.0146152	25785.4	18.4783	45.8155	0.3838	320.76	0.170256	4.32896	0	0	0	1	0	32444	12496	26916	0.285861	1
209	Liuzhou	3	2011	0	0	0	0	0	0	0	0	0	0	0	0	0	0	0.0245038	35078.5	21.2629	25.831	0.6302	200.19	0.140006	1.78613	0	0	0	0	0	53944	13303	30510	0.233654	1
210	Guilin	3	2011	0	0	0	0	0	0	0	0	0	0	0	0	0	0	0.0120197	22641.2	24.3868	19.187	0.4697	187.74	0.195597	1.84461	0	0	0	0	0	40635	4999	17036	0.236004	4
211	Wuzhou	3	2011	0	0	0	0	0	0	0	0	0	0	0	0	0	0	0.0164215	20934.1	27.2954	8.34919	0.6308	261.73	0.216541	1.30599	0	0	0	0	0	10095	5516	1233	0.12211	5
212	Beihai	3	2011	0	0	0	0	0	0	0	0	0	0	0	0	0	0	0.0167946	29664.3	28.6769	13.2022	0.4915	503.75	0.19882	1.56873	0	0	0	0	0	21543	2291	6170	0.24588	2
213	Fangchenggang	3	2011	0	0	0	0	0	0	0	0	0	0	0	0	0	0	0.0128862	36918.5	34.7031	5.99051	0.526	147.16	0.18061	1.39183	0	0	0	0	0	28091	3108	11647	0.275309	3
214	Qinzhou	3	2011	1	0	0	0	0	0	0	2019	0	0	0	0	0	0	0.0258211	16254.5	26.8975	10.3228	0.4183	361.25	0.18946	1.39362	0	0	0	0	0	19551	1921	10465	0.106795	6
215	Guigang	3	2011	0	0	0	0	0	0	0	0	0	0	0	0	0	0	0.0117324	11949.2	18.0377	9.48954	0.4025	499.83	0.200125	1.49444	0	0	0	0	0	25668	13267	28084	0.0876058	14
216	Yulin	3	2011	0	0	0	0	0	0	0	0	0	0	0	0	0	0	0.0111899	14548.1	18.9527	16.2691	0.4377	539.05	0.188886	1.34119	0	0	0	0	0	7568	3789	12795	0.109382	12
217	Baise	3	2011	0	0	0	0	0	0	0	0	0	0	0	0	0	0	0.0109904	15808.3	25.7856	14.0439	0.5484	112.87	0.327165	1.56738	0	0	0	0	0	80179	8204	10150	0.141085	28
218	Hezhou	3	2011	0	0	0	0	0	0	0	0	0	0	0	0	0	0	0.0263101	14608.3	34.1482	4.59371	0.4656	190.99	0.274092	1.32205	0	0	0	0	0	26667	3419	7682	0.107892	43
219	Hechi	3	2011	0	0	0	0	0	0	0	0	0	0	0	0	0	0	0.0111935	10621.5	16.7408	8.32811	0.3538	125.08	0.342353	1.66417	0	0	0	0	0	66152	19198	14140	0.116367	7
220	Lai bin	3	2011	0	0	0	0	0	0	0	0	0	0	0	0	0	0	0.013212	17748.8	21.2842	7.03389	0.459	194.13	0.246431	1.17435	0	0	0	0	0	106938	9955	18588	0.119165	7
221	Chongzuo	3	2011	1	0	0	0	0	0	0	2019	0	0	0	0	0	0	0.0147392	19293.7	18.7166	6.71842	0.409	141.13	0.266317	1.16496	0	0	0	0	0	7549	9205	11731	0.136064	9
222	Haikou	1	2011	1	0	0	0	0	0	0	2018	0	0	0	1	0	0	0.0509795	28354.9	6.60331	20.9141	0.2463	701.04	0.159604	6.75077	0	0	0	1	0	2002	879	722	0.917855	18
223	Sanya	1	2011	1	0	0	0	0	0	0	2018	0	0	0	0	0	0	0.063668	34029.7	34.1096	14.0076	0.206	298.33	0.291566	3.03113	0	0	0	0	0	12	72	239	0.727134	15
224	Chongqing	3	2011	1	0	0	0	0	0	0	2016	0	0	1	1	0	0	0.0779563	28560.4	19.0193	166.606	0.5237	405.89	0.30429	2.88015	0	0	0	1	0	531340	30611	171224	0.196833	37
225	Chengdu	3	2011	1	0	0	0	0	0	0	2016	0	0	0	1	0	1	0.0909402	42292.4	18.2176	131.211	0.4627	967.99	0.143531	4.50281	0	0	0	1	0	52577	11780	22227	0.511934	64
226	Zigong	3	2011	1	0	0	0	0	0	0	2016	0	0	0	0	0	0	0.01171	24063.6	13.8317	5.06305	0.5982	749.74	0.165054	1.256	0	0	0	0	0	52560	2293	10000	0.0555873	55
227	Panzhihua	3	2011	1	0	0	0	0	0	0	2016	0	0	0	0	0	0	0.0203855	44323.2	13.7554	16.8441	0.7586	151.14	0.167538	1.71447	0	0	0	0	0	97858	4011	52938	0.319587	50
228	Luzhou	3	2011	1	0	0	0	0	0	0	2016	0	0	0	0	0	0	0.0136945	17847.1	14.0863	5.19183	0.6056	412.89	0.235674	1.67431	0	0	0	0	0	61344	3707	13918	0.138575	65
229	Deyang	3	2011	0	0	0	0	0	0	0	0	0	0	0	0	0	0	0.0209853	26381.4	15.8859	25.3915	0.6017	662.49	0.146517	1.95869	0	0	0	0	0	26740	6386	13536	0.186161	104
230	Mianyang	3	2011	0	0	0	0	0	0	0	0	0	0	0	0	0	0	0.0214172	19857.4	14.7906	23.8854	0.5245	269.36	0.210709	2.44017	0	0	0	1	0	38171	6798	17033	0.188339	103
231	Guangyuan	3	2011	0	0	0	0	0	0	0	0	0	0	0	0	0	0	0.0159348	13671	25.6474	7.83068	0.47	191.12	0.390645	2.55412	0	0	0	0	0	26065	399	26821	0.176657	142
232	Suining	3	2011	0	0	0	0	0	0	0	0	0	0	0	0	0	0	0.0154027	15345.2	22.418	10.7797	0.5264	706.54	0.220958	1.58338	0	0	0	0	0	8038	1529	4396	0.0965325	159
233	Neijiang	3	2011	1	0	0	0	0	0	0	2016	0	0	0	0	0	0	0.0212583	19332.6	13.2171	7.13067	0.6237	792.16	0.166176	1.21778	0	0	0	0	0	99781	2904	22243	0.10669	0
234	Leshan	3	2011	1	0	0	0	0	0	0	2016	0	0	0	0	0	0	0.0189756	22301.4	12.8055	9.1282	0.6205	279.12	0.183775	1.8825	0	0	0	0	0	56661	3947	31111	0.188432	1
235	Nanchong	3	2011	0	0	0	0	0	0	0	0	0	0	0	0	0	0	0.0134845	13766.5	19.9562	17.3233	0.5165	608.83	0.270762	1.82809	0	0	0	0	0	10605	3110	12098	0.116038	0
236	Meishan	3	2011	0	0	0	0	0	0	0	0	0	0	0	0	0	0	0.0292823	19205.7	20.3654	7.97787	0.5719	490.73	0.212806	1.64267	0	0	0	0	0	27495	6448	26079	0.130247	0
237	Yibin	3	2011	1	0	0	0	0	0	0	2016	0	0	0	0	0	0	0.0126849	20451.2	11.9621	5.7578	0.6228	411.85	0.200732	1.57894	0	0	0	1	0	123137	8404	21269	0.137638	0
238	Guang'an	3	2011	0	0	0	0	0	0	0	0	0	0	0	0	0	0	0.0138827	17181.5	26.8138	10.0823	0.522	738.83	0.225279	1.60128	0	0	0	0	0	67853	1615	20095	0.0905167	5
239	Dazhou	3	2011	0	0	0	0	0	0	0	0	0	0	0	0	0	0	0.0133883	15181.5	18.696	12.1963	0.533	419.5	0.237543	1.52062	0	0	0	0	0	57693	232	15495	0.108294	0
240	Ya'an	3	2011	0	0	0	0	0	0	0	0	0	0	0	0	0	0	0.0175596	19197.6	23.3854	2.68002	0.5868	104.02	0.265634	2.2749	0	0	0	0	0	5988	1028	1047526	0.207635	2
241	Bazhong	3	2011	0	0	0	0	0	0	0	0	0	0	0	0	0	0	0.012069	8677.34	13.0254	2.8351	0.4289	317.23	0.487973	1.81748	0	0	0	0	0	2038	303	1894	0.0983648	3
242	Ziyang	3	2011	0	0	0	0	0	0	0	0	0	0	0	0	0	0	0.014247	20024	20.2124	7.33831	0.557	635.49	0.184164	1.34062	0	0	0	0	0	5569	728	4564	0.0876922	2
243	Guiyang	3	2011	0	0	0	0	0	0	0	0	0	0	0	1	0	0	0.0321423	28217.7	15.3319	96.6381	0.4219	466.18	0.252574	4.78392	0	0	0	1	0	81625	2009	30892	0.422502	9
244	Liupanshui	3	2011	0	0	0	0	0	0	0	0	0	0	0	0	0	0	0.0194937	18992.1	11.5712	37.9941	0.6113	325.33	0.306397	1.61926	0	0	0	0	0	236022	5324	22473	0.147382	9
245	Zunyi	3	2011	0	0	0	0	0	0	0	0	0	0	0	0	0	0	0.0118879	16147.3	15.268	48.3191	0.4511	250.77	0.285516	1.88568	0	0	0	1	0	79025	2805	9836	0.14433	3
246	Anshun	3	2011	0	0	0	0	0	0	0	0	0	0	0	0	0	0	0.0216758	11342.3	10.6182	29.6088	0.3886	306.85	0.458029	2.4395	0	0	0	0	0	87799	2094	17390	0.124216	7
247	Kunming	3	2011	1	0	0	0	0	0	0	2019	0	0	0	1	0	0	0.0508697	33949	15.0492	96.0118	0.4578	258.65	0.209412	5.91451	0	0	0	1	0	404340	5193	61151	0.548137	1
248	Qujing	3	2011	0	0	0	0	0	0	0	0	0	0	0	0	0	0	0.0121118	17365.7	19.1362	33.6802	0.5306	220.52	0.233014	1.58342	0	0	0	0	0	217663	3224	98156	0.111501	1
249	Yuxi	3	2011	0	0	0	0	0	0	0	0	0	0	0	0	0	0	0.0133806	31586.4	15.9636	30.102	0.6238	140.07	0.192525	1.66699	0	0	0	0	0	11026	4994	5103	0.333796	2
250	Baoshan	3	2011	0	0	0	0	0	0	0	0	0	0	0	0	0	0	0.0247505	11300.4	12.2451	12.8996	0.3434	130.14	0.442902	2.14392	0	0	0	0	0	14869	7930	7514	0.0851571	4
251	Zhaotong	3	2011	0	0	0	0	0	0	0	0	0	0	0	0	0	0	0.01125	7726.89	16.5392	9.40402	0.4871	257.84	0.53348	2.09718	0	0	0	0	0	13261	1102	6948	0.0275271	1
252	Lijiang	3	2011	0	0	0	0	0	0	0	0	0	0	0	0	0	0	0.0203883	12381.5	17.3134	7.92965	0.4228	56.06	0.597947	3.35621	0	0	0	0	0	7151	2969	11300	0.0595931	3
253	Pu'er	3	2011	0	0	0	0	0	0	0	0	0	0	0	0	0	0	0.0206793	10485	14.1337	10.6013	0.3641	55.47	0.564723	2.32227	0	0	0	0	0	9351	2124	12283	0.161064	2
254	Lincang	3	2011	0	0	0	0	0	0	0	0	0	0	0	0	0	0	0.0393787	10551.1	21.3707	8.53243	0.4265	96.61	0.589587	1.90194	0	0	0	0	0	28090	4493	3986	0.139167	4
255	Xi'an	3	2011	1	0	0	0	0	0	0	2016	0	0	0	1	1	1	0.0514183	37552.6	15.9195	69.9395	0.431	787.48	0.154622	4.65689	0	0	0	1	0	81504	10224	81506	0.491837	2
256	Tongchuan	3	2011	0	0	0	0	0	0	0	0	0	0	0	0	1	0	0.0182619	23894	8.29863	5.00572	0.647	219.73	0.306759	1.6529	0	0	0	0	0	20133	433	39258	0.0772384	7
257	Baoji	3	2011	0	0	0	0	0	0	0	0	0	0	0	0	1	0	0.0133042	27028	21.3617	13.8333	0.6519	211.9	0.173109	1.48046	0	0	0	0	0	43711	5639	14940	0.177483	10
258	Xianyang	3	2011	0	0	0	0	0	0	0	0	0	0	0	0	1	0	0.0133591	23472.8	22.3569	28.9342	0.5572	518.13	0.173628	1.3778	0	0	0	0	0	69779	6033	30310	0.157421	15
259	Weinan	3	2011	0	0	0	0	0	0	0	0	0	0	0	0	1	0	0.013881	15938.9	16.9923	24.3876	0.5293	430.23	0.235582	1.62879	0	0	0	0	0	305987	2581	45609	0.160799	13
260	Y an'an	3	2011	0	0	0	0	0	0	0	0	0	0	0	0	1	0	0.0111602	42477.3	24.8454	43.4101	0.7355	63.56	0.237339	1.11128	0	0	0	0	0	17587	2648	7453	0.0824147	11
261	Hanzhong	3	2011	0	0	0	0	0	0	0	0	0	0	0	0	1	0	0.0130065	16208.3	9.95744	9.43266	0.4246	141.03	0.302459	1.97808	0	0	0	0	0	30770	2262	19695	0.155521	1
262	Yulin	3	2011	0	0	0	0	0	0	0	0	0	0	0	0	1	0	0.0108453	58411.8	32.4244	45.7349	0.7223	85.95	0.174012	1.31918	0	0	0	0	0	212252	4719	203733	0.265888	1
263	Ankang	3	2011	0	0	0	0	0	0	0	0	0	0	0	0	1	0	0.0111167	13855.3	16.0562	3.70011	0.49	130.03	0.398562	2.02855	0	0	0	0	0	9816	419	6295	0.141666	0
264	Shangluo	3	2011	0	0	0	0	0	0	0	0	0	0	0	0	1	0	0.0286177	13282.1	15.5277	3.10524	0.461	128.97	0.369351	1.74756	0	0	0	0	0	22788	1355	10602	0.125588	0
265	Lanzhou	3	2011	0	0	0	0	0	0	0	0	0	0	0	1	1	0	0.0103567	31687.7	13.3044	43.1058	0.4762	245.7	0.148966	4.96417	0	0	0	1	0	92721	4800	38242	0.402623	0
266	Jiayuguan	3	2011	0	0	0	0	0	0	0	0	0	0	0	0	1	0	0.0106581	84493	8.34576	8.42289	0.8182	67.33	0.0833188	1.90069	0	0	0	0	0	45386	1505	18921	0.454564	3
267	Jinchang	3	2011	0	0	0	0	0	0	0	0	0	0	0	0	1	0	0.010666	38279.9	11.8724	7.63824	0.758	52.54	0.14427	1.52054	0	0	0	0	0	113193	1848	15459	0.247041	4
268	Baiyin	3	2011	0	0	0	0	0	0	0	0	0	0	0	0	1	0	0.0104125	18549.5	10.5297	11.8644	0.5731	83.05	0.300271	1.64631	0	0	0	0	0	119912	1046	15288	0.15728	6
269	Tianshui	3	2011	0	0	0	0	0	0	0	0	0	0	0	0	1	0	0.0103414	9242.47	10.9797	7.94749	0.3938	262.51	0.445097	2.27243	0	0	0	0	0	6877	541	7395	0.112298	6
270	Wuwei	3	2011	0	0	0	0	0	0	0	0	0	0	0	0	1	0	0.0101775	13767.9	19.9879	6.48471	0.4404	57.16	0.449241	2.19266	0	0	0	0	0	1462	947	9796	0.117499	6
271	Zhangye	3	2011	0	0	0	0	0	0	0	0	0	0	0	0	1	0	0.0102967	17764.2	9.60328	5.60466	0.3552	31.21	0.332335	1.88766	0	0	0	0	0	31920	2035	14479	0.1571	9
272	Pingliang	3	2011	0	0	0	0	0	0	0	0	0	0	0	0	1	0	0.0111693	11454.6	16.3171	7.25983	0.4743	209.46	0.449187	2.45996	0	0	0	0	0	54458	4252	10150	0.104496	8
273	Jiuquan	3	2011	0	0	0	0	0	0	0	0	0	0	0	0	1	0	0.014178	38249.9	40.2873	13.9282	0.5349	5.1	0.184673	1.82413	0	0	0	0	0	18175	3632	19129	0.297311	16
274	Qingyang	3	2011	0	0	0	0	0	0	0	0	0	0	0	0	1	0	0.0105686	17527.9	47.6809	17.2926	0.6224	96.7	0.349487	1.29397	0	0	0	0	0	6092	266	5442	0.164905	14
275	Dingxi	3	2011	0	0	0	0	0	0	0	0	0	0	0	0	1	0	0.0104077	5986.72	18.8194	6.57534	0.2696	151.08	0.795278	2.69021	0	0	0	0	0	5575	298	9437	0.0709179	0
276	Longnan	3	2011	0	0	0	0	0	0	0	0	0	0	0	0	1	0	0.0104476	6465.25	18.7477	4.19197	0.3058	102.08	0.743837	3.09871	0	0	0	0	0	6642	1784	6380	0.0845678	1
277	Xining	3	2011	0	0	0	0	0	0	0	0	0	0	0	1	1	0	0.0124471	27914.6	11.5149	21.9234	0.5164	258.92	0.240459	4.83546	0	0	0	1	0	72382	3185	44431	0.33174	0
278	Yinchuan	3	2011	0	0	0	0	0	0	0	0	0	0	0	1	1	0	0.0145037	41488	16.8632	77.8687	0.5379	185.29	0.189266	3.80634	0	0	0	1	0	75355	593	26415	0.398058	0
279	Shizuishan	3	2011	0	0	0	0	0	0	0	0	0	0	0	0	1	0	0.0118726	40781.9	23.9786	26.8343	0.6463	139.66	0.211163	1.97463	0	0	0	0	0	95992	1230	85442	0.28664	1
280	Wuzhong	3	2011	0	0	0	0	0	0	0	0	0	0	0	0	1	0	0.01019	17736.3	21.2576	22.5243	0.5428	84.51	0.514553	2.20446	0	0	0	0	0	74532	2703	18416	0.204891	0
281	Guyuan	3	2011	0	0	0	0	0	0	0	0	0	0	0	0	1	0	0.0100097	9261.55	17.6195	9.58892	0.2669	118.21	1.01681	2.15371	0	0	0	0	0	31400	1146	2800	0.0403177	3
282	Zhongwei	3	2011	0	0	0	0	0	0	0	0	0	0	0	0	1	0	0.0100058	16718.3	26.4663	18.1127	0.4432	68.78	0.455093	2.00092	0	0	0	0	0	46117	4504	42383	0.142268	4
283	Urumqi	3	2011	0	0	0	0	0	0	0	0	0	0	0	1	1	0	0.0173759	43775.7	5.14928	104.521	0.4137	186.97	0.174908	3.92565	0	0	0	1	0	124435	5748	57344	0.71342	8
284	Karamay	3	2011	0	0	0	0	0	0	0	0	0	0	0	0	1	0	0.0113857	99094.7	9.49092	59.2393	0.8796	48.58	0.0875347	1.23922	0	0	0	0	0	48690	1739	3768	0.495273	8
1	Beijing	1	2012	0	0	0	0	0	0	0	0	0	0	1	1	1	0	0.040095	107677	6.48456	97.998	0.2232	802.11	0.233434	6.28623	0	0	0	1	0	59330	9486	30844	1.33559	6
2	Tianjin	1	2012	1	0	0	0	0	0	0	2015	1	1	1	1	0	0	0.0923888	104006	20.9156	160.325	0.5064	842.47	0.197707	2.87483	0	0	0	1	0	215481	18692	59036	0.581019	7
3	Shijiazhuang	1	2012	1	0	0	0	0	0	0	2019	0	0	0	1	1	0	0.0237534	35236.4	29.3624	89.3641	0.4851	632.98	0.116204	2.58562	0	0	0	1	0	179942	27753	98364	0.309829	10
4	Tangshan	1	2012	1	0	0	0	0	0	0	2019	0	0	0	0	1	0	0.0245573	60189.8	22.8813	135.389	0.587	537.57	0.0848192	1.52938	0	0	0	0	0	313051	12589	409921	0.308086	6
5	Qinhuangdao	1	2012	0	0	0	0	0	0	0	0	0	0	0	0	1	0	0.0509011	28985.7	15.6629	38.8614	0.3829	375.19	0.175814	2.68467	0	0	0	1	0	71727	6156	78836	0.331669	0
6	Handan	1	2012	0	0	0	0	0	0	0	0	0	0	0	0	1	0	0.0284464	22381.1	25.7643	87.7962	0.5134	823.89	0.121395	1.5758	0	0	0	0	0	202792	7125	195790	0.161792	1
7	Xingtai	1	2012	0	0	0	0	0	0	0	0	0	0	0	0	1	0	0.028943	15281.6	19.1579	54.8924	0.5238	613.58	0.16918	2.10033	0	0	0	0	0	99770	14318	89289	0.161603	0
8	Baoding	1	2012	1	0	0	0	0	0	0	2019	0	0	0	0	1	0	0.0243817	18130.8	13.5557	90.894	0.5436	556.89	0.169218	1.96439	0	0	0	0	0	75312	14271	36703	0.20907	0
9	Zhangjiakou	1	2012	0	0	0	0	0	0	0	0	0	0	0	0	1	0	0.0241671	20492.5	20.9239	41.2355	0.4213	126.61	0.239001	2.32399	0	0	0	0	0	82994	6032	30542	0.209432	2
10	Chengde	1	2012	0	0	0	0	0	0	0	0	0	0	0	0	1	0	0.0122095	24454.2	27.3729	16.9361	0.5108	95.17	0.221465	1.97167	0	0	0	0	0	83407	1638	28127	0.213344	0
11	Cangzhou	1	2012	0	0	0	0	0	0	0	0	0	0	0	0	1	0	0.0192075	29037.3	26.1757	79.6372	0.5227	536.77	0.125305	1.40614	0	0	0	0	0	44476	8925	47863	0.201833	0
12	Langfang	1	2012	1	0	0	0	0	0	0	2019	0	0	0	0	1	0	0.0341094	33459.7	22.0792	91.0093	0.526	661.83	0.162975	2.5012	0	0	0	1	0	51098	5066	26360	0.354202	1
13	Hengshui	1	2012	0	0	0	0	0	0	0	0	0	0	0	0	1	0	0.0226345	17359.1	15.9438	25.7608	0.5218	507.08	0.183541	2.25233	0	0	0	0	0	34169	5659	13937	0.172476	1
14	Taiyuan	2	2012	0	0	0	0	0	0	0	0	0	0	0	1	1	0	0.0357872	47774.9	9.25077	68.3061	0.436	526.66	0.138057	6.61004	0	0	0	1	0	101780	4085	42084	0.608367	3
15	Datong	2	2012	0	0	0	0	0	0	0	0	0	0	0	0	1	0	0.0211522	20860.2	13.5212	47.8087	0.4709	238.9	0.2513	2.98957	0	0	0	0	0	135097	5387	62421	0.265086	4
16	Yangquan	2	2012	0	0	0	0	0	0	0	0	0	0	0	0	1	0	0.0377894	33427	8.782	19.5881	0.5768	290.46	0.143462	2.70142	0	0	0	0	0	98713	583	25639	0.364241	5
17	Changzhi	2	2012	0	0	0	0	0	0	0	0	0	0	0	0	1	0	0.024853	28588.9	15.9125	53.541	0.6501	243.66	0.185066	1.93099	0	0	0	0	0	136945	8065	203124	0.221645	11
18	Jincheng	2	2012	0	0	0	0	0	0	0	0	0	0	0	0	1	0	0.0277004	34239.4	16.4305	39.2454	0.6245	232.69	0.155326	2.47481	0	0	0	0	0	82579	5701	70116	0.280662	1
19	Shuozhou	2	2012	0	0	0	0	0	0	0	0	0	0	0	0	1	0	0.0196649	42864.8	20.3691	32.9421	0.5603	163.41	0.153374	1.27682	0	0	0	0	0	114780	1626	28915	0.254304	0
20	Jinzhong	2	2012	0	0	0	0	0	0	0	0	0	0	0	0	1	0	0.0217769	22509.7	15.5918	54.4149	0.5242	201.62	0.216544	2.46858	0	0	0	0	0	111377	3101	73201	0.241439	0
21	Yuncheng	2	2012	0	0	0	0	0	0	0	0	0	0	0	0	1	0	0.010798	15870.9	14.6211	40.8289	0.4435	368.37	0.214443	1.80304	0	0	0	0	0	121687	4839	58670	0.217246	0
22	Xinzhou	2	2012	0	0	0	0	0	0	0	0	0	0	0	0	1	0	0.0105022	15297.6	18.6481	29.7196	0.5001	124	0.343297	2.88188	0	0	0	0	0	65524	2379	97107	0.224236	1
23	Linfen	2	2012	0	0	0	0	0	0	0	0	0	0	0	0	1	0	0.0171753	20828.2	15.0196	50.2725	0.5986	210.71	0.217238	1.97075	0	0	0	0	0	92469	6443	5168812	0.270567	2
24	Lvliang	2	2012	0	0	0	0	0	0	0	0	0	0	0	0	1	0	0.0265503	22659.4	11.7495	64.8275	0.706	185.45	0.237556	7.48202	0	0	0	0	0	14328	3017	121730	0.231819	2
25	Hohhot	3	2012	0	0	0	0	0	0	0	0	0	0	0	1	1	0	0.0305745	84168.1	27.5084	99.0544	0.3198	136.13	0.119098	3.03485	0	0	0	1	0	99375	2082	18372	0.659912	9
26	Baotou	3	2012	0	0	0	0	0	0	0	0	0	0	0	0	1	0	0.0361046	113133	46.4254	95.057	0.5163	81.04	0.104195	1.02643	0	0	0	0	0	209781	7426	78946	0.460527	5
27	Wuhai	3	2012	0	0	0	0	0	0	0	0	0	0	0	0	1	0	0.0234648	75325.4	23.937	39.3846	0.6594	315.34	0.161288	1.67293	0	0	0	0	0	112397	852	39267	0.522332	7
28	Chifeng	3	2012	0	0	0	0	0	0	0	0	0	0	0	0	1	0	0.0104022	26406.8	29.8648	57.2233	0.5087	51.58	0.22162	1.19181	0	0	0	0	0	126137	2677	22472	0.203922	20
29	Tongliao	3	2012	0	0	0	0	0	0	0	0	0	0	0	0	1	0	0.0126293	40335.3	37.315	48.8071	0.5766	53.95	0.176328	0.731793	0	0	0	0	0	83055	3309	138162	0.560642	30
30	Erdos	3	2012	0	0	0	0	0	0	0	0	0	0	0	0	1	0	0.0376193	186662	83.003	141.291	0.5989	17.79	0.141845	1.2068	0	0	0	1	0	225666	2041	260939	0.582374	33
31	Hulunbuir	3	2012	0	0	0	0	0	0	0	0	0	0	0	0	1	0	0.0209367	41088.2	17.7117	81.3795	0.4769	10.02	0.235074	1.15785	0	0	0	0	0	85120	5693	60478	0.0629175	50
32	Bayannur	3	2012	0	0	0	0	0	0	0	0	0	0	0	0	1	0	0.0164224	33151.6	31.9642	28.9479	0.5623	28.45	0.236426	1.33933	0	0	0	0	0	71193	2053	27228	0.134058	43
33	Ulanqab	3	2012	0	0	0	0	0	0	0	0	0	0	0	0	1	0	0.0279084	21409.5	29.36	44.0202	0.5242	51.98	0.321686	1.20598	0	0	0	0	0	60880	1361	19497	0.172253	0
34	Shenyang	1	2012	1	0	0	0	0	0	0	2016	0	0	0	1	1	1	0.0655554	71551.8	33.4297	99.0747	0.5167	560.18	0.133475	2.7456	0	0	0	1	0	96756	8533	53191	0.582844	0
35	Dalian	1	2012	1	0	0	0	0	0	0	2016	0	0	0	0	1	1	0.13259	94069.5	36.5712	83.9096	0.5087	470.38	0.154728	2.63461	0	0	0	1	0	114589	26154	52149	0.590852	0
36	Anshan	1	2012	0	0	0	0	0	0	0	0	0	0	0	0	1	0	0.0459599	54463	21.5701	43.6269	0.5306	377.9	0.133942	1.46793	0	0	0	0	0	122876	6322	85418	0.318955	5
37	Fushun	1	2012	0	0	0	0	0	0	0	0	0	0	0	0	1	0	0.0366042	44680.8	22.3723	26.1258	0.5929	193.36	0.185153	1.33325	0	0	0	0	0	55891	2089	49096	0.280263	3
38	Benxi	1	2012	0	0	0	0	0	0	0	0	0	0	0	0	1	0	0.0391963	57064.5	18.6604	15.5848	0.5967	181.07	0.163975	1.39061	0	0	0	0	0	75796	2953	60809	0.300071	1
39	Dandong	1	2012	0	0	0	0	0	0	0	0	0	0	0	0	1	0	0.0783926	33525.8	22.9965	17.1743	0.4943	156.74	0.220921	1.87295	0	0	0	0	0	33594	5521	30699	0.27593	4
40	Jinzhou	1	2012	0	0	0	0	0	0	0	0	0	0	0	0	1	0	0.0679114	31938.1	19.9549	22.5385	0.4883	304.47	0.180429	1.70405	0	0	0	0	0	47340	4940	34138	0.245188	4
41	Yingkou	1	2012	1	0	0	0	0	0	0	2016	0	0	0	0	1	0	0.0708036	47189.9	28.0961	36.6897	0.5272	443.55	0.179382	1.74443	0	0	0	1	0	50723	2790	32350	0.330334	4
42	Fuxin	1	2012	0	0	0	0	0	0	0	0	0	0	0	0	1	0	0.0331162	23402	16.639	10.7047	0.4633	184.54	0.30723	2.16569	0	0	0	0	0	102154	3615	27460	0.226778	2
43	Liaoyang	1	2012	0	0	0	0	0	0	0	0	0	0	0	0	1	0	0.0428141	43598.8	23.9173	28.5412	0.6294	380.13	0.162675	1.84082	0	0	0	0	0	49893	6807	90454	0.287158	10
44	Panjin	1	2012	0	0	0	0	0	0	0	0	0	0	0	0	1	0	0.086225	76105.1	14.9595	33.4828	0.6745	317.22	0.15684	1.3732	0	0	0	0	0	17561	9712	5316	0.423065	6
45	Tieling	1	2012	0	0	0	0	0	0	0	0	0	0	0	0	1	0	0.0459454	24813.9	28.5654	20.8668	0.506	232.49	0.225087	1.47942	0	0	0	0	0	36283	1667	25260	0.186758	10
46	Chaoyang	1	2012	0	0	0	0	0	0	0	0	0	0	0	0	1	0	0.0244125	21433.5	16.7657	18.4507	0.4986	172.36	0.248804	1.7682	0	0	0	0	0	59262	810	50251	0.174777	6
47	Huludao	1	2012	0	0	0	0	0	0	0	0	0	0	0	0	1	0	0.0666011	20115.3	19.4296	24.5463	0.469	268.78	0.251014	2.35626	0	0	0	0	0	78589	2592	20459	0.215492	0
48	Changchun	2	2012	0	0	0	0	0	0	0	0	0	0	0	1	1	1	0.0728875	48281.3	22.2642	94.8976	0.5314	365.3	0.142028	2.76116	0	0	0	1	0	69046	5482	40803	0.334474	0
49	Jilin	2	2012	0	0	0	0	0	0	0	0	0	0	0	0	1	0	0.0311683	44334.9	35.2278	41.2037	0.489	157.73	0.134897	1.09506	0	0	0	0	0	81809	10366	35677	0.231045	1
50	Siping	2	2012	0	0	0	0	0	0	0	0	0	0	0	0	1	0	0.0250108	26814.4	19.607	26.9529	0.4649	233.24	0.158935	1.05062	0	0	0	0	0	45291	3552	24343	0.181169	1
51	Liaoyuan	2	2012	0	0	0	0	0	0	0	0	0	0	0	0	1	0	0.0360788	41711.6	39.311	9.13053	0.5915	237.2	0.15501	0.923173	0	0	0	0	0	13501	1387	8497	0.202743	1
52	Tonghua	2	2012	0	0	0	0	0	0	0	0	0	0	0	0	1	0	0.034362	32844.9	24.7896	14.9618	0.5419	142.43	0.227711	1.30562	0	0	0	0	0	45389	11904	17620	0.203131	2
53	Baishan	2	2012	0	0	0	0	0	0	0	0	0	0	0	0	1	0	0.0305514	38544.1	19.2656	8.93602	0.5945	72.71	0.213301	1.23488	0	0	0	0	0	22552	1259	11426	0.209703	3
54	Songyuan	2	2012	0	0	0	0	0	0	0	0	0	0	0	0	1	0	0.0208836	42379.4	32.4548	19.9281	0.4752	134.17	0.0997293	0.635433	0	0	0	0	0	31667	2559	29823	0.171591	11
55	Baicheng	2	2012	0	0	0	0	0	0	0	0	0	0	0	0	1	0	0.0228032	25281.2	15.2192	13.9263	0.4737	77.34	0.253513	1.15612	0	0	0	0	0	19632	1764	8175	0.179334	13
56	Harbin	2	2012	1	0	0	0	0	0	0	2019	0	0	0	1	1	1	0.041386	36640.3	20.7066	70.7171	0.3476	187.53	0.155988	2.83906	0	0	0	1	0	80740	4487	52257	0.35611	6
57	Qiqihar	2	2012	0	0	0	0	0	0	0	0	0	0	0	0	1	0	0.0323013	16051.9	14.1745	24.2954	0.3668	131.15	0.0887057	1.63145	0	0	0	0	0	4875	7006	3476	0.0307982	11
58	Jixi	2	2012	0	0	0	0	0	0	0	0	0	0	0	0	1	0	0.0209481	22184.9	7.3437	12.0283	0.3853	82.82	0.132917	1.79548	0	0	0	0	0	24068	2638	68785	0.261844	21
59	Hegang	2	2012	0	0	0	0	0	0	0	0	0	0	0	0	1	0	0.0205724	21531.6	5.46546	9.11869	0.4483	73.56	0.208808	1.96117	0	0	0	0	0	16573	3272	26471	0.270174	20
60	Shuangyashan	2	2012	0	0	0	0	0	0	0	0	0	0	0	0	1	0	0.0150997	26891.4	22.0933	11.2828	0.4306	64.54	0.181909	1.62658	0	0	0	0	0	29662	3063	37753	0.218579	13
61	Daqing	2	2012	0	0	0	0	0	0	0	0	0	0	0	0	1	0	0.0194711	107368	18.4333	69.645	0.7936	131.29	0.0462459	0.6604	0	0	0	0	0	55054	5174	31461	0.40506	0
62	Yichun	2	2012	0	0	0	0	0	0	0	0	0	0	0	0	1	0	0.0258518	16806.9	7.94623	6.24244	0.3257	37.61	0.382778	2.22102	0	0	0	0	0	17002	829	15502	0.238877	0
63	Jiamusi	2	2012	0	0	0	0	0	0	0	0	0	0	0	0	1	0	0.0298356	23785.7	11.7348	20.4571	0.2481	74.02	0.298242	2.00978	0	0	0	0	0	13045	1950	34977	0.261649	1
64	Qitaihe	2	2012	0	0	0	0	0	0	0	0	0	0	0	0	1	0	0.0113832	19034.1	6.41329	8.83873	0.4629	147.82	0.211141	1.72217	0	0	0	0	0	17502	2288	18883	0.0542635	1
65	Mudanjiang	2	2012	0	0	0	0	0	0	0	0	0	0	0	0	1	0	0.0138451	34118.8	22.0995	14.7912	0.4102	67.43	0.225601	1.33279	0	0	0	1	0	23140	1925	39463	0.272262	1
66	Heihe	2	2012	1	0	0	0	0	0	0	2019	0	0	0	0	1	0	0.0362785	16461.7	5.59057	10.2757	0.1748	25.14	0.361912	2.00648	0	0	0	0	0	24491	1196	10539	0.264737	1
67	Suihua	2	2012	0	0	0	0	0	0	0	0	0	0	0	0	1	0	0.0215153	15472.7	12.5134	21.7697	0.2691	159.5	0.260599	1.07248	0	0	0	0	0	13356	7766	9662	0.0204136	1
68	Shanghai	1	2012	1	0	0	1	1	1	1	2013	1	1	1	1	0	0	0.0624829	109619	6.8513	195.926	0.3716	2259.21	0.224392	4.77554	0	0	0	1	0	240100	45400	87100	1.11785	5
69	Nanjing	1	2012	1	0	0	0	0	0	0	2019	0	0	0	1	0	1	0.0453472	90541.6	22.4213	69.03	0.4307	976.3	0.118156	3.94995	0	0	0	1	0	119155	25291	40679	0.618407	7
70	Wuxi	1	2012	0	0	0	0	0	0	0	0	0	0	0	0	0	0	0.0378486	124243	29.47	74.5264	0.5214	1020.6	0.0940114	2.34673	0	0	0	1	0	86833	23093	48169	0.756666	8
71	Xuzhou	1	2012	0	0	0	0	0	0	0	0	0	0	0	0	0	0	0.0335812	32009.3	30.6657	45.9486	0.4775	894.26	0.148288	1.34734	0	0	0	1	0	142678	15376	45883	0.207652	2
72	Changzhou	1	2012	0	0	0	0	0	0	0	0	0	0	0	0	0	0	0.0661297	86582	38.8678	49.2552	0.5161	836.94	0.105268	2.37733	0	0	0	1	0	35984	12017	35837	0.590895	13
73	Suzhou	1	2012	1	0	0	0	0	0	0	2019	0	0	0	0	0	0	0.0557103	144617	27.8857	138.129	0.5263	770.31	0.100959	2.605	0	0	0	1	0	183401	66916	54382	1.04518	12
74	Nantong	1	2012	0	0	0	0	0	0	0	0	0	0	0	0	0	0	0.0416741	47738.5	30.5503	59.6269	0.5207	958.02	0.126443	2.22309	0	0	0	1	0	69821	14584	36399	0.310099	8
75	Lianyungang	1	2012	1	0	0	0	0	0	0	2019	0	0	0	0	0	0	0.0442465	24949.8	26.1588	27.2081	0.4522	683.1	0.226005	1.68405	0	0	0	1	0	40629	5618	16570	0.21788	0
76	Huai'an	1	2012	0	0	0	0	0	0	0	0	0	0	0	0	0	0	0.0527919	28328.8	21.1895	22.1741	0.456	549.01	0.200454	1.39308	0	0	0	1	0	46937	8348	19740	0.16559	0
77	Yancheng	1	2012	0	0	0	0	0	0	0	0	0	0	0	0	0	0	0.0413562	30649	26.1548	37.9423	0.4707	485.37	0.178083	1.45217	0	0	0	1	0	40343	17555	23694	0.217237	0
78	Yangzhou	1	2012	0	0	0	0	0	0	0	0	0	0	0	0	0	0	0.0521544	51371.8	30.1432	39.6144	0.5208	697.68	0.10885	1.81281	0	0	0	1	0	46046	9731	12286	0.331005	0
79	Zhenjiang	1	2012	0	0	0	0	0	0	0	0	0	0	0	0	0	0	0.0843156	78203.7	26.7319	34.746	0.5293	706.39	0.108814	1.87187	0	0	0	1	0	70455	9665	18080	0.346394	0
80	Taizhou	1	2012	0	0	0	0	0	0	0	0	0	0	0	0	0	0	0.0409021	43011.6	25.7844	39.5119	0.5235	877.48	0.127259	1.86574	0	0	0	0	0	51979	7514	17765	0.262251	1
81	Suqian	1	2012	0	0	0	0	0	0	0	0	0	0	0	0	0	0	0.031108	21676.2	30.4727	19.0297	0.478	671.18	0.204439	1.46497	0	0	0	0	0	24948	4850	37509	0.151084	5
82	Hangzhou	1	2012	1	0	0	0	0	0	0	2016	0	0	0	1	0	1	0.0526894	85755.1	9.57432	64.8196	0.4389	425.77	0.109682	4.71875	0	0	0	1	0	86181	39186	33015	0.832085	3
83	Ningbo	1	2012	1	0	0	0	0	0	0	2016	0	0	0	0	0	1	0.0414059	89315	12.0408	73.8622	0.5249	591.02	0.142793	3.47948	0	0	0	1	0	144356	19666	32135	0.737043	1
84	Wenzhou	1	2012	0	0	0	0	0	0	0	0	0	0	0	0	0	0	0.0186277	36052.4	13.722	37.1213	0.5034	685.03	0.119361	3.88778	0	0	0	1	0	36695	7433	19164	0.547721	9
85	Jiaxing	1	2012	0	0	0	0	0	0	0	0	0	0	0	0	0	0	0.058191	66106.3	15.0338	46.6971	0.5486	883.6	0.104949	2.72354	0	0	0	1	0	76572	21130	25206	0.81834	12
86	Huzhou	1	2012	0	0	0	0	0	0	0	0	0	0	0	0	0	0	0.0501507	50010.8	14.9422	26.0212	0.5286	450.7	0.100647	2.45485	0	0	0	0	0	38474	10789	25398	0.442029	13
87	Shaoxing	1	2012	0	0	0	0	0	0	0	0	0	0	0	0	0	0	0.0239552	65223.4	9.55517	36.7027	0.5301	533.47	0.0854146	2.9502	0	0	0	1	0	59280	27245	15693	0.461479	17
88	Jinhua	1	2012	1	0	0	0	0	0	0	2016	0	0	0	0	0	0	0.0157995	45454.6	9.24132	35.2653	0.4886	432.6	0.118877	3.5064	0	0	0	0	0	39547	8710	28418	0.569651	17
89	Quzhou	1	2012	0	0	0	0	0	0	0	0	0	0	0	0	0	0	0.0142955	30226.8	20.2189	8.41767	0.5262	287.41	0.170235	2.42078	0	0	0	0	0	37428	14856	23625	0.220512	19
90	Zhoushan	1	2012	1	0	0	0	0	0	0	2016	0	0	0	0	0	0	0.0254855	69733	23.372	7.47451	0.4421	668.8	0.222493	3.03281	0	0	0	1	0	13769	2094	5305	0.576307	45
91	Taizhou	1	2012	0	0	0	0	0	0	0	0	0	0	0	0	0	0	0.0186733	38575.4	9.30635	37.0861	0.4806	631.22	0.11302	2.83084	0	0	0	1	0	44209	31025	13016	0.45008	37
92	Lishui	1	2012	0	0	0	0	0	0	0	0	0	0	0	0	0	0	0.0190255	27059.3	18.1049	7.29083	0.5064	152.48	0.218517	2.75112	0	0	0	0	0	28019	6246	15234	0.264029	76
93	Hefei	2	2012	0	0	0	0	0	0	0	0	0	0	0	1	0	0	0.0390712	47691.3	24.9491	62.1219	0.5529	621.67	0.151489	3.13372	0	0	0	1	0	45572	6018	41120	0.358885	93
94	Wuhu	2	2012	0	0	0	0	0	0	0	0	0	0	0	0	0	0	0.0652968	39626.8	33.7829	30.0562	0.6612	642.18	0.170595	1.89511	0	0	0	1	0	36789	7365	48381	0.238006	151
95	Bengbu	2	2012	0	0	0	0	0	0	0	0	0	0	0	0	0	0	0.0818035	19955.5	27.0415	15.5606	0.5117	615.93	0.215115	1.80586	0	0	0	0	0	18700	4172	9082	0.172578	218
96	Huainan	2	2012	0	0	0	0	0	0	0	0	0	0	0	0	0	0	0.0299138	24502.9	10.6939	21.6185	0.6206	941.52	0.215705	2.42548	0	0	0	0	0	67899	10686	21847	0.224265	292
97	Maanshan	2	2012	0	0	0	0	0	0	0	0	0	0	0	0	0	0	0.099488	41203	45.5935	24.8706	0.6452	564.09	0.164439	1.71032	0	0	0	1	0	67717	6745	31525	0.223472	327
98	Huaibei	2	2012	0	0	0	0	0	0	0	0	0	0	0	0	0	0	0.0567261	23782.8	17.8782	15.9129	0.6702	782.56	0.175205	2.08906	0	0	0	0	0	44859	2520	25604	0.178785	399
99	Tongling	2	2012	0	0	0	0	0	0	0	0	0	0	0	0	0	0	0.0509549	66832.9	30.7437	8.03322	0.7214	618.07	0.161907	1.73962	0	0	0	0	0	37869	5654	18788	0.301156	546
100	Anqing	2	2012	0	0	0	0	0	0	0	0	0	0	0	0	0	0	0.0309738	16568.5	25.8135	15.2897	0.5314	405.84	0.205723	1.87702	0	0	0	1	0	17130	4863	10479	0.146399	572
101	Huangshan	2	2012	0	0	0	0	0	0	0	0	0	0	0	0	0	0	0.0475837	23248	31.3348	6.2778	0.4633	150.32	0.321751	2.53163	0	0	0	0	0	3238	626	1892	0.512507	582
102	Chuzhou	2	2012	0	0	0	0	0	0	0	0	0	0	0	0	0	0	0.0572067	17577.9	33.3269	28.3724	0.53	332.53	0.258435	1.87459	0	0	0	0	0	17702	6460	37392	0.166082	565
103	Fuyang	2	2012	0	0	0	0	0	0	0	0	0	0	0	0	0	0	0.0188098	7331.98	12.6113	26.1473	0.4109	1077.37	0.324831	2.21321	0	0	0	0	0	19201	2820	12199	0.110281	19
104	Suzhou	2	2012	0	0	0	0	0	0	0	0	0	0	0	0	0	0	0.0436886	11481.2	17.8685	16.8012	0.4199	655.9	0.243359	1.61549	0	0	0	0	0	30002	3963	13981	0.125621	27
105	Lu'an	2	2012	0	0	0	0	0	0	0	0	0	0	0	0	0	0	0.0309013	10237.9	6.85351	18.8928	0.4733	397.93	0.311479	2.12773	0	0	0	0	0	14085	2689	14616	0.123589	37
106	Bozhou	2	2012	0	0	0	0	0	0	0	0	0	0	0	0	0	0	0.0521466	9081.77	17.9286	14.3671	0.4046	755.82	0.288451	1.73305	0	0	0	0	0	12436	2055	5455	0.116629	42
107	Chizhou	2	2012	0	0	0	0	0	0	0	0	0	0	0	0	0	0	0.0496303	20734.5	34.8315	6.31651	0.488	195.73	0.313037	2.12492	0	0	0	0	0	16017	2174	13624	0.176076	56
108	Xuancheng	2	2012	0	0	0	0	0	0	0	0	0	0	0	0	0	0	0.0577536	21872.4	9.76849	13.3575	0.5255	225.01	0.270876	1.85019	0	0	0	0	0	20346	5749	45508	0.203373	79
109	Fuzhou	1	2012	1	0	0	0	0	0	0	2015	1	1	0	1	0	0	0.0314044	51903	16.3202	42.6973	0.456	501.68	0.126554	3.41822	0	0	0	1	0	76225	4682	37487	0.560699	140
110	Xiamen	1	2012	1	0	0	0	0	0	0	2015	1	1	0	0	0	1	0.0515904	111328	8.12163	30.6202	0.4754	1250.99	0.183432	3.44589	0	0	0	1	0	18526	27256	2507	1.41916	246
111	Putian	1	2012	0	0	0	0	0	0	0	0	0	0	0	0	0	0	0.025831	29215.3	17.5542	18.1071	0.5656	808.93	0.119857	1.62231	0	0	0	0	0	13720	1852	4700	0.272024	225
112	Sanming	1	2012	0	0	0	0	0	0	0	0	0	0	0	0	0	0	0.0158916	38622.6	31.3172	8.68904	0.5224	121.25	0.139897	1.53342	0	0	0	0	0	48168	13337	35301	0.269461	431
113	Quanzhou	1	2012	1	0	0	0	0	0	0	2015	1	1	0	0	0	0	0.0285789	53859.2	8.13883	72.1431	0.6184	638.68	0.0893294	1.70071	0	0	0	1	0	100569	20080	52294	0.529164	709
114	Zhangzhou	1	2012	0	0	0	0	0	0	0	0	0	0	0	0	0	0	0.0395793	33227.2	21.5424	32.4098	0.4882	389.88	0.12997	1.3127	0	0	0	0	0	27628	25413	9842	0.303637	655
115	Nanping	1	2012	0	0	0	0	0	0	0	0	0	0	0	0	0	0	0.0166502	25428.7	24.589	7.29098	0.4351	120.26	0.178702	1.79411	0	0	0	0	0	20818	6900	16687	0.235503	660
116	Longyan	1	2012	0	0	0	0	0	0	0	0	0	0	0	0	0	0	0.0198728	35491.4	20.4736	11.758	0.5379	158.71	0.145067	1.55161	0	0	0	0	0	28918	3599	48917	0.281832	686
117	Ningde	1	2012	0	0	0	0	0	0	0	0	0	0	0	0	0	0	0.018453	25940.2	16.9828	10.1796	0.5066	258.09	0.172543	1.77909	0	0	0	0	0	16993	1447	26272	0.276594	12
118	Nanchang	2	2012	0	0	0	0	0	0	0	0	0	0	0	1	0	0	0.0723634	47532.2	18.0348	39.8925	0.5547	689.11	0.139764	3.48311	0	0	0	1	0	43470	10602	11115	0.374168	10
119	Jingdezhen	2	2012	0	0	0	0	0	0	0	0	0	0	0	0	0	0	0.0241088	29779.2	17.1555	8.04182	0.5828	316.06	0.215515	1.41638	0	0	0	0	0	27634	6431	11522	0.252325	26
120	Pingxiang	2	2012	0	0	0	0	0	0	0	0	0	0	0	0	0	0	0.0319461	29902.7	39.2538	5.67779	0.5934	505.25	0.204077	1.16572	0	0	0	0	0	87127	2353	42721	0.178538	20
121	Jiujiang	2	2012	0	0	0	0	0	0	0	0	0	0	0	0	0	0	0.0647214	22911.5	20.8733	18.5209	0.5608	266.32	0.238153	1.704	0	0	0	1	0	92076	11050	33645	0.186373	32
122	Xinyu	2	2012	0	0	0	0	0	0	0	0	0	0	0	0	0	0	0.033882	50749.8	42.4656	8.46215	0.58	382.22	0.153141	1.29093	0	0	0	0	0	60637	5395	30553	0.182725	33
123	Yingtan	2	2012	0	0	0	0	0	0	0	0	0	0	0	0	0	0	0.0351606	32175	23.3134	6.88002	0.6258	350.17	0.208151	1.44263	0	0	0	0	0	18892	2803	3424	0.177565	53
124	Ganzhou	2	2012	0	0	0	0	0	0	0	0	0	0	0	0	0	0	0.0563293	13088.6	15.39	23.0194	0.4566	235.79	0.318475	2.35463	0	0	0	1	0	50885	10738	64887	0.180784	63
125	Ji'an	2	2012	0	0	0	0	0	0	0	0	0	0	0	0	0	0	0.0529251	16045.3	30.8963	9.45383	0.5115	201.37	0.283515	1.84111	0	0	0	0	0	36823	3935	16494	0.130908	43
126	Yichun	2	2012	0	0	0	0	0	0	0	0	0	0	0	0	0	0	0.0369213	17438.3	14.7409	18.5858	0.5522	309.65	0.244364	1.75082	0	0	0	0	0	83384	6584	43161	0.109117	90
127	Fuzhou	2	2012	0	0	0	0	0	0	0	0	0	0	0	0	0	0	0.0269003	16274.2	16.0912	10.2724	0.5199	223.19	0.275951	1.71187	0	0	0	0	0	19908	3539	35682	0.135886	84
128	Shangrao	2	2012	0	0	0	0	0	0	0	0	0	0	0	0	0	0	0.0477794	13398.1	16.5488	17.3507	0.5061	333.32	0.281498	1.76493	0	0	0	0	0	34823	4800	26132	0.129273	101
129	Jinan	1	2012	1	0	0	0	0	0	0	2019	0	0	0	1	1	1	0.0273529	61999.2	11.2008	67.7792	0.3926	749.97	0.108109	3.58157	0	0	0	1	0	103187	8596	51609	0.411423	110
130	Qingdao	1	2012	1	0	0	0	0	0	0	2019	0	0	0	0	1	1	0.057738	75168.4	23.3457	106.816	0.4548	685.76	0.138895	2.38033	0	0	0	1	0	72562	10641	26308	0.45137	85
131	Zibo	1	2012	0	0	0	0	0	0	0	0	0	0	0	0	1	0	0.0193518	64993	16.3296	63.8063	0.5712	712.96	0.0912355	1.48281	0	0	0	1	0	219273	15460	58999	0.319559	1
132	Zaozhuang	1	2012	0	0	0	0	0	0	0	0	0	0	0	0	1	0	0.0158753	33592	18.3377	29.2867	0.5668	867.76	0.122028	1.21157	0	0	0	0	0	75264	10188	24068	0.483441	4
133	Dongying	1	2012	0	0	0	0	0	0	0	0	0	0	0	0	1	0	0.0140674	126298	30.2803	59.9033	0.6949	226.85	0.0773987	1.36549	0	0	0	1	0	55457	10111	5810	0.460058	4
134	Yantai	1	2012	1	0	0	0	0	0	0	2019	0	0	0	0	1	0	0.0291948	62663.4	21.0778	74.0943	0.5478	470.09	0.102576	1.58706	0	0	0	1	0	86655	9530	32161	0.321822	5
135	Weifang	1	2012	0	0	0	0	0	0	0	0	0	0	0	0	1	0	0.0227463	36380.1	26.0974	98.0226	0.5197	546.91	0.123108	1.98625	0	0	0	1	0	126921	28103	36761	0.27472	5
136	Jining	1	2012	0	0	0	0	0	0	0	0	0	0	0	0	1	0	0.0264303	30005.2	17.0842	58.0667	0.5111	749.53	0.134281	1.58967	0	0	0	0	0	131236	15680	45823	0.174463	10
137	Tai'an	1	2012	0	0	0	0	0	0	0	0	0	0	0	0	1	0	0.0187045	36277	18.8637	33.0665	0.4901	719.92	0.101714	1.23827	0	0	0	0	0	70980	8224	19577	0.224198	17
138	Weihai	1	2012	0	0	0	0	0	0	0	0	0	0	0	0	1	0	0.0348456	72942.7	16.7747	38.4232	0.5149	438.56	0.112919	1.41665	0	0	0	1	0	39702	2740	6629	0.455839	16
139	Rizhao	1	2012	0	0	0	0	0	0	0	0	0	0	0	0	1	0	0.0347307	37590	30.6754	25.6382	0.5228	541.39	0.116997	1.89001	0	0	0	1	0	56392	15557	30809	0.227578	15
140	Linyi	1	2012	0	0	0	0	0	0	0	0	0	0	0	0	1	0	0.0164678	22245.2	20.2504	71.7545	0.4747	634.3	0.134591	1.70572	0	0	0	1	0	99439	9833	40363	0.213836	18
141	Dezhou	1	2012	0	0	0	0	0	0	0	0	0	0	0	0	1	0	0.0160765	30880.8	24.3687	33.9292	0.529	558.91	0.119856	1.23233	0	0	0	0	0	84228	9353	19171	0.191482	39
142	Liaocheng	1	2012	0	0	0	0	0	0	0	0	0	0	0	0	1	0	0.0147935	28748.8	23.1403	30.2887	0.5339	665.09	0.120298	1.35923	0	0	0	0	0	79316	8510	16890	0.154308	39
143	Binzhou	1	2012	0	0	0	0	0	0	0	0	0	0	0	0	1	0	0.0196538	41007.5	21.2903	48.3879	0.5131	395.07	0.12663	1.60625	0	0	0	0	0	79872	15921	18163	0.18116	27
144	Heze	1	2012	0	0	0	0	0	0	0	0	0	0	0	0	1	0	0.0177055	15565.7	9.65957	33.6426	0.5432	782.3	0.179169	1.49389	0	0	0	0	0	77095	8972	22032	0.154191	20
145	Zhengzhou	2	2012	1	0	0	0	0	0	0	2016	0	0	0	1	1	0	0.0477824	49038.5	15.9376	107.204	0.5596	1234.35	0.147061	3.10686	0	0	0	1	0	141246	11837	51242	0.422123	7
146	Kaifeng	2	2012	1	0	0	0	0	0	0	2016	0	0	0	0	1	0	0.0329569	17917.2	13.0866	21.0586	0.4471	858.3	0.163224	1.25558	0	0	0	1	0	44496	8647	23805	0.0323603	14
147	Luoyang	2	2012	1	0	0	0	0	0	0	2016	0	0	0	0	1	0	0.0570651	32980.8	27.2204	42.9911	0.5774	454.38	0.125245	1.52553	0	0	0	1	0	136354	7741	46088	0.235407	8
148	Pingdingshan	2	2012	0	0	0	0	0	0	0	0	0	0	0	0	1	0	0.0291246	21028	14.066	33.4768	0.5823	680.06	0.151464	1.59938	0	0	0	0	0	102966	8978	73976	0.159093	14
149	Anyang	2	2012	0	0	0	0	0	0	0	0	0	0	0	0	1	0	0.0253316	20323.2	15.3305	35.9901	0.5708	818.82	0.13835	1.30483	0	0	0	0	0	118149	5508	81205	0.19133	18
150	Hebi	2	2012	0	0	0	0	0	0	0	0	0	0	0	0	1	0	0.0745176	27233	15.6961	11.9707	0.7173	760.45	0.159258	1.28845	0	0	0	0	0	36623	3874	9751	0.172828	20
151	Xinxiang	2	2012	0	0	0	0	0	0	0	0	0	0	0	0	1	0	0.038842	20533.9	21.755	46.8042	0.5659	730.82	0.165308	1.44779	0	0	0	0	0	58943	13088	14699	0.242505	24
152	Jiaozuo	2	2012	0	0	0	0	0	0	0	0	0	0	0	0	1	0	0.0369289	33714	20.4059	30.3452	0.6742	903.44	0.118053	1.08604	0	0	0	0	0	68835	10868	29808	0.189592	22
153	Puyang	2	2012	0	0	0	0	0	0	0	0	0	0	0	0	1	0	0.0348612	19699.7	15.9449	25.3186	0.6618	1008.92	0.175676	1.15286	0	0	0	0	0	24243	7155	14792	0.197135	13
154	Xuchang	2	2012	0	0	0	0	0	0	0	0	0	0	0	0	1	0	0.0295358	27341.2	20.554	26.988	0.6683	998.86	0.11803	1.18809	0	0	0	0	0	38317	5562	14686	0.187669	26
155	Luohe	2	2012	0	0	0	0	0	0	0	0	0	0	0	0	1	0	0.0657503	22848.3	15.0956	12.722	0.678	1269.35	0.15875	1.13492	0	0	0	0	0	22442	2753	5917	0.180583	49
156	Sanmenxia	2	2012	0	0	0	0	0	0	0	0	0	0	0	0	1	0	0.0586353	38160.5	25.6115	15.9974	0.659	216.07	0.136669	1.14645	0	0	0	0	0	107849	6861	23541	0.20579	54
157	Nanyang	2	2012	0	0	0	0	0	0	0	0	0	0	0	0	1	0	0.0235885	15509.1	14.9438	31.6355	0.506	441.72	0.182971	1.37479	0	0	0	0	0	64761	6263	18507	0.120565	32
158	Shangqiu	2	2012	0	0	0	0	0	0	0	0	0	0	0	0	1	0	0.0224909	11853.2	16.2017	25.5437	0.4681	880.61	0.225321	1.47055	0	0	0	0	0	34450	9554	36882	0.119344	38
159	Xinyang	2	2012	0	0	0	0	0	0	0	0	0	0	0	0	1	0	0.0290806	13360.3	18.7922	17.4935	0.4045	542.79	0.218192	1.48659	0	0	0	0	0	36002	2089	6533	0.123096	10
160	Zhoukou	2	2012	0	0	0	0	0	0	0	0	0	0	0	0	1	0	0.0277348	11504.5	14.2134	22.9184	0.4991	945.44	0.224941	1.29671	0	0	0	0	0	22175	9492	9773	0.0880721	9
161	Zhumadian	2	2012	0	0	0	0	0	0	0	0	0	0	0	0	1	0	0.0245178	12505.8	12.7472	20.7881	0.4377	594.05	0.224024	1.5095	0	0	0	0	0	31829	6482	19237	0.0982725	10
162	Wuhan	2	2012	1	0	0	0	0	0	0	2016	0	0	0	1	0	1	0.0514062	80014.5	18.9508	149.483	0.4857	967.8	0.140293	3.08695	0	0	0	1	0	100072	14700	20496	0.624611	10
163	Huangshi	2	2012	0	0	0	0	0	0	0	0	0	0	0	0	0	0	0.039714	31674.3	16.6323	22.2022	0.6122	572.27	0.144255	1.55671	0	0	0	0	0	83362	5037	21531	0.240783	16
164	Shiyan	2	2012	0	0	0	0	0	0	0	0	0	0	0	0	0	0	0.0203139	22628.9	8.60464	19.2914	0.5062	146.41	0.242155	1.89087	0	0	0	0	0	18342	2144	18775	0.166897	29
165	Yichang	2	2012	1	0	0	0	0	0	0	2016	0	0	0	0	0	0	0.0167937	51194.5	16.1264	29.7395	0.601	189.76	0.143829	1.37554	0	0	0	1	0	65349	18419	15083	0.244064	29
166	Xiangyang	2	2012	1	0	0	0	0	0	0	2016	0	0	0	0	0	0	0.02356	34366.6	15.7963	31.107	0.5726	301.65	0.145832	1.12487	0	0	0	0	0	46667	8619	18128	0.191111	61
167	Ezhou	2	2012	0	0	0	0	0	0	0	0	0	0	0	0	0	0	0.0282482	41679.7	16.0495	17.2038	0.5945	687.91	0.126421	1.02203	0	0	0	0	0	31083	2278	17500	0.221019	42
168	Jingmen	2	2012	0	0	0	0	0	0	0	0	0	0	0	0	0	0	0.0252828	29032.9	15.1207	17.7425	0.5421	242.49	0.146311	1.31803	0	0	0	1	0	37083	3825	64384	0.186197	73
169	Xiaogan	2	2012	0	0	0	0	0	0	0	0	0	0	0	0	0	0	0.0292623	17083	9.6153	23.0825	0.4862	591.95	0.206213	1.56798	0	0	0	0	0	45394	5111	13273	0.143462	130
170	Jingzhou	2	2012	0	0	0	0	0	0	0	0	0	0	0	0	0	0	0.0157127	14675.6	19.6657	23.0601	0.4466	468.83	0.21398	1.7603	0	0	0	0	0	48486	10387	14609	0.164591	116
171	Huanggang	2	2012	0	0	0	0	0	0	0	0	0	0	0	0	0	0	0.0135714	12910.5	21.1775	23.2068	0.3912	429.71	0.252179	1.66545	0	0	0	0	0	20531	3045	24612	0.111907	142
172	Xianning	2	2012	0	0	0	0	0	0	0	0	0	0	0	0	0	0	0.030467	21054.2	24.1443	13.0521	0.4851	299.7	0.205897	1.31567	0	0	0	0	0	21768	2018	14168	0.181411	154
173	Suizhou	2	2012	0	0	0	0	0	0	0	0	0	0	0	0	0	0	0.019379	18643.9	26.8983	7.76919	0.4838	267.32	0.169414	1.4635	0	0	0	0	0	4327	1771	12724	0.141101	3
174	Changsha	2	2012	0	0	0	0	0	0	0	0	0	0	0	1	0	0	0.0435393	78399.1	23.457	87.6334	0.5518	560.94	0.109662	2.65607	0	0	0	1	0	21209	4049	11976	0.525686	7
175	Zhuzhou	2	2012	0	0	0	0	0	0	0	0	0	0	0	0	0	0	0.0348422	35414.4	18.0985	24.5654	0.6003	354.8	0.147472	1.36331	0	0	0	0	0	35636	7227	5769	0.284073	6
176	Xiangtan	2	2012	0	0	0	0	0	0	0	0	0	0	0	0	0	0	0.0443054	36159.2	20.0635	20.6167	0.5903	578.79	0.143029	1.51092	0	0	0	1	0	42869	5526	23795	0.29325	17
177	Hengyang	2	2012	0	0	0	0	0	0	0	0	0	0	0	0	0	0	0.0345747	20056.5	11.4229	20.2213	0.4791	513.57	0.186078	1.268	0	0	0	1	0	86499	7469	23430	0.160637	19
178	Shaoyang	2	2012	0	0	0	0	0	0	0	0	0	0	0	0	0	0	0.0184318	10163	15.8213	13.082	0.3889	388.05	0.298331	1.78983	0	0	0	0	0	17054	9135	18618	0.135442	17
179	Yueyang	2	2012	0	0	0	0	0	0	0	0	0	0	0	0	0	0	0.0178917	31603.1	15.8054	26.2103	0.5498	376.89	0.127272	0.77887	0	0	0	1	0	60156	12686	28332	0.216052	44
180	Changde	2	2012	0	0	0	0	0	0	0	0	0	0	0	0	0	0	0.0257257	27114.5	17.5148	24.1925	0.4867	334.07	0.155695	0.997506	0	0	0	0	0	39364	11601	19376	0.2001	56
181	Zhangjiajie	2	2012	0	0	0	0	0	0	0	0	0	0	0	0	0	0	0.0224782	15538.1	10.1156	5.11813	0.254	179.6	0.25929	1.74231	0	0	0	0	0	20438	552	2565	0.239386	80
182	Yiyang	2	2012	0	0	0	0	0	0	0	0	0	0	0	0	0	0	0.0205178	17003.1	16.1291	9.85884	0.4498	389.64	0.196653	1.2716	0	0	0	0	0	49085	4970	34631	0.163499	85
183	Chenzhou	2	2012	0	0	0	0	0	0	0	0	0	0	0	0	0	0	0.0523559	23921.6	23.353	20.0895	0.5742	264.74	0.199428	1.23264	0	0	0	1	0	47044	9014	24511	0.192654	108
184	Yongzhou	2	2012	0	0	0	0	0	0	0	0	0	0	0	0	0	0	0.0472413	13710.6	13.2331	14.9004	0.3805	279.7	0.243144	1.38094	0	0	0	0	0	24582	4073	43651	0.0950951	113
185	Huaihua	2	2012	0	0	0	0	0	0	0	0	0	0	0	0	0	0	0.0159368	15769.9	13.5226	12.8488	0.4383	186.78	0.256869	1.50088	0	0	0	0	0	40095	6246	18173	0.181581	181
186	Loudi	2	2012	0	0	0	0	0	0	0	0	0	0	0	0	0	0	0.0276909	18508.7	14.5478	11.8856	0.5407	540.36	0.188662	1.42973	0	0	0	0	0	4207	7159	17560	0.170985	155
187	Guangzhou	1	2012	1	0	0	0	0	0	0	2015	1	1	0	1	0	1	0.0323772	134677	8.33537	73.6605	0.339	1119.6	0.102289	3.47054	0	0	0	1	0	65900	22558	15300	1.40275	1
188	Shaoguan	1	2012	0	0	0	0	0	0	0	0	0	0	0	0	0	0	0.0231857	22377.4	10.5718	21.8563	0.424	178.15	0.185689	1.73363	0	0	0	0	0	50789	10780	6525	0.264012	0
189	Shenzhen	1	2012	1	0	0	0	0	0	0	2015	1	1	0	1	0	1	0.0366528	339894	5.99273	51.4711	0.4343	1554.68	0.130565	3.3371	0	0	0	1	0	9847	12012	828	5.45245	4
190	Zhuhai	1	2012	1	0	0	0	0	0	0	2015	1	1	0	0	0	0	0.0808283	110824	8.73125	19.3932	0.5107	654.83	0.167599	3.2359	0	0	0	1	0	30151	5538	11150	1.08408	5
191	Shantou	1	2012	0	0	0	0	0	0	0	0	0	0	0	0	0	0	0.0165657	21071.6	8.37057	23.5811	0.5222	2616.23	0.13422	2.10642	0	0	0	1	0	23539	5097	4783	0.364668	12
192	Foshan	1	2012	0	0	0	0	0	0	0	0	0	0	0	0	0	0	0.0340629	133350	23.739	56.1006	0.6192	1004.77	0.0738536	2.40616	0	0	0	0	0	84626	14822	42338	1.30574	14
193	Jiangmen	1	2012	0	0	0	0	0	0	0	0	0	0	0	0	0	0	0.040986	36983.3	11.5675	27.7569	0.5065	413.47	0.113066	2.1989	0	0	0	0	0	59475	11750	10183	0.400426	17
194	Zhanjiang	1	2012	0	0	0	0	0	0	0	0	0	0	0	0	0	0	0.0144735	18618.4	9.34462	15.5894	0.3953	606.46	0.142694	1.57705	0	0	0	1	0	25379	6205	10146	0.589401	28
195	Maoming	1	2012	0	0	0	0	0	0	0	0	0	0	0	0	0	0	0.0137395	20708.3	8.08986	12.6911	0.4136	663.13	0.112899	0.964643	0	0	0	0	0	30478	4626	10442	0.212095	22
196	Zhaoqing	1	2012	0	0	0	0	0	0	0	0	0	0	0	0	0	0	0.063573	28053.4	19.4383	13.6379	0.4765	288.64	0.137042	1.50505	0	0	0	0	0	29220	10153	24780	0.291074	43
197	Huizhou	1	2012	0	0	0	0	0	0	0	0	0	0	0	0	0	0	0.0589029	56741.8	9.846	36.0037	0.5789	302.72	0.138663	1.69313	0	0	0	0	0	35501	8320	21297	0.659863	62
198	Meizhou	1	2012	0	0	0	0	0	0	0	0	0	0	0	0	0	0	0.0212619	11072.8	6.95228	7.77716	0.362	330.89	0.276547	2.02618	0	0	0	1	0	35400	5066	5700	0.137623	42
199	Shanwei	1	2012	0	0	0	0	0	0	0	0	0	0	0	0	0	0	0.0257601	13828.3	13.7931	9.04176	0.4699	724.65	0.17252	0.990076	0	0	0	0	0	17516	1794	10889	0.203003	52
200	Heyuan	1	2012	0	0	0	0	0	0	0	0	0	0	0	0	0	0	0.0316614	13694.6	8.48637	6.56101	0.4955	230.58	0.275853	1.79246	0	0	0	0	0	16983	1583	6935	0.170443	56
201	Yangjiang	1	2012	0	0	0	0	0	0	0	0	0	0	0	0	0	0	0.0217654	26512.1	19.0578	8.84966	0.4941	358.38	0.128856	1.30278	0	0	0	0	0	20962	2026	11700	0.232663	8
202	Qingyuan	1	2012	0	0	0	0	0	0	0	0	0	0	0	0	0	0	0.0230327	19372.7	11.8036	16.4461	0.3941	215.27	0.181117	1.86098	0	0	0	0	0	25983	3695	31323	0.278653	8
203	Dongguan	1	2012	0	0	0	0	0	0	0	0	0	0	0	0	0	0	0.0596124	211077	33.8243	59.6122	0.4588	768.01	0.0887512	2.32049	0	0	0	1	0	118663	23463	15095	3.20217	10
204	Zhongshan	1	2012	0	0	0	0	0	0	0	0	0	0	0	0	0	0	0.0267148	124519	19.6285	33.3052	0.5547	863.73	0.0969497	2.05288	0	0	0	0	0	27363	8914	12399	1.37692	9
205	Chaozhou	1	2012	0	0	0	0	0	0	0	0	0	0	0	0	0	0	0.0190275	21237.3	12.4057	10.7883	0.5586	849.21	0.121112	1.55756	0	0	0	0	0	17300	2982	3328	0.267565	20
206	Jieyang	1	2012	0	0	0	0	0	0	0	0	0	0	0	0	0	0	0.0199743	17079.4	20.9151	17.0734	0.6315	1296.39	0.117229	1.36534	0	0	0	0	0	14643	6074	2555	0.214982	20
207	Yunfu	1	2012	0	0	0	0	0	0	0	0	0	0	0	0	0	0	0.0229063	15092	19.5439	5.70397	0.4311	372.95	0.20184	1.95095	0	0	0	0	0	31245	1423	5486	0.107993	24
208	Nanning	3	2012	1	0	0	0	0	0	0	2018	0	0	0	1	0	0	0.0246315	28138.4	22.7024	48.694	0.3962	325.67	0.167146	4.44573	0	0	0	1	0	113277	9752	25012	0.366271	33
209	Liuzhou	3	2012	0	0	0	0	0	0	0	0	0	0	0	0	0	0	0.0226705	39264.2	24.0954	27.3193	0.6343	200.22	0.132144	1.80207	0	0	0	0	0	175178	8495	51875	0.270569	41
210	Guilin	3	2012	0	0	0	0	0	0	0	0	0	0	0	0	0	0	0.0121453	23079.4	26.9092	20.4125	0.4782	187.35	0.192967	1.93039	0	0	0	0	0	29899	4005	16068	0.20915	34
211	Wuzhou	3	2012	0	0	0	0	0	0	0	0	0	0	0	0	0	0	0.0122965	21447.3	37.0435	8.91598	0.6603	267.09	0.211729	1.35272	0	0	0	0	0	16996	4401	9161	0.141709	51
212	Beihai	3	2012	0	0	0	0	0	0	0	0	0	0	0	0	0	0	0.018521	31603.1	34.6728	14.1475	0.5084	507.61	0.157951	1.43711	0	0	0	0	0	31519	1830	6730	0.28133	60
213	Fangchenggang	3	2012	0	0	0	0	0	0	0	0	0	0	0	0	0	0	0.0131562	41032.2	36.0984	6.86747	0.5638	149.13	0.19928	1.48837	0	0	0	0	0	7387	1555	12112	0.319381	61
214	Qinzhou	3	2012	1	0	0	0	0	0	0	2019	0	0	0	0	0	0	0.0592156	13796.3	24.5312	11.0083	0.4204	326.25	0.193239	1.52233	0	0	0	0	0	9642	2918	7888	0.128286	43
215	Guigang	3	2012	0	0	0	0	0	0	0	0	0	0	0	0	0	0	0.0118914	10022.1	22.4392	10.2047	0.4088	507.6	0.206812	1.64237	0	0	0	0	0	28547	9936	54924	0.104335	1
216	Yulin	3	2012	0	0	0	0	0	0	0	0	0	0	0	0	0	0	0.0115476	12422.9	22.7452	17.3104	0.4394	546.54	0.187777	1.43932	0	0	0	0	0	7568	3266	10254	0.125035	1
217	Baise	3	2012	0	0	0	0	0	0	0	0	0	0	0	0	0	0	0.0101596	14177.8	33.743	14.951	0.5381	113.71	0.306775	1.57824	0	0	0	0	0	83063	7393	31242	0.154064	0
218	Hezhou	3	2012	0	0	0	0	0	0	0	0	0	0	0	0	0	0	0.0207909	13162	41.3913	4.86569	0.4631	198.72	0.272083	1.40391	0	0	0	0	0	18098	2408	5372	0.13115	3
219	Hechi	3	2012	0	0	0	0	0	0	0	0	0	0	0	0	0	0	0.0196843	9278.7	8.33274	8.79579	0.359	123.59	0.392396	2.00134	0	0	0	0	0	30534	23110	12613	0.138828	5
220	Lai bin	3	2012	0	0	0	0	0	0	0	0	0	0	0	0	0	0	0.0127739	14634.2	26.7756	7.52483	0.4258	190.63	0.240412	1.29349	0	0	0	0	0	67248	6556	11834	0.135192	5
221	Chongzuo	3	2012	1	0	0	0	0	0	0	2019	0	0	0	0	0	0	0.0154461	17199.3	24.5064	7.18354	0.4246	142.24	0.265618	1.27615	0	0	0	0	0	7549	3885	13441	0.158927	9
222	Haikou	1	2012	1	0	0	0	0	0	0	2018	0	0	0	1	0	0	0.0494739	40328.8	8.22285	21.7777	0.2399	708.16	0.161218	6.11752	0	0	0	1	0	2002	824	727	0.848443	18
223	Sanya	1	2012	1	0	0	0	0	0	0	2018	0	0	0	0	0	0	0.0561563	46793.1	32.1646	15.4865	0.1976	300.63	0.267162	2.94838	0	0	0	0	0	12	69	268	0.33741	13
224	Chongqing	3	2012	1	0	0	0	0	0	0	2016	0	0	1	1	0	0	0.0686291	27388.5	7.83614	171.646	0.5055	407.7	0.268394	2.98574	0	0	0	1	0	206242	33450	166142	0.221908	29
225	Chengdu	3	2012	1	0	0	0	0	0	0	2016	0	0	0	1	0	1	0.0969889	22341.8	20.1146	142.937	0.4591	979.14	0.14274	4.42128	0	0	0	1	0	52577	10524	24723	0.536845	40
226	Zigong	3	2012	1	0	0	0	0	0	0	2016	0	0	0	0	0	0	0.0116252	55715.8	17.2877	5.53697	0.5977	752.64	0.158158	1.348	0	0	0	0	0	451168	1828	5497	0.149822	37
227	Panzhihua	3	2012	1	0	0	0	0	0	0	2016	0	0	0	0	0	0	0.0194937	22055.5	17.6292	18.3404	0.7457	151.33	0.155477	1.75381	0	0	0	0	0	70151	4138	41656	0.342538	45
228	Luzhou	3	2012	1	0	0	0	0	0	0	2016	0	0	0	0	0	0	0.0132424	51961.1	17.3969	5.64714	0.6001	415.51	0.242722	1.78778	0	0	0	0	0	50986	3541	8311	0.166228	40
229	Deyang	3	2012	0	0	0	0	0	0	0	0	0	0	0	0	0	0	0.0200065	16313.5	19.4602	27.7789	0.6006	663.35	0.148159	1.96263	0	0	0	0	0	104951	6638	13795	0.213257	1
230	Mianyang	3	2012	0	0	0	0	0	0	0	0	0	0	0	0	0	0	0.0213147	25877	15.7936	26.2536	0.5138	270.34	0.215861	2.38641	0	0	0	1	0	106941	5788	8496	0.213	0
231	Guangyuan	3	2012	0	0	0	0	0	0	0	0	0	0	0	0	0	0	0.0163009	19330.6	21.858	8.75848	0.4811	190.19	0.378252	2.4861	0	0	0	0	0	9910	364	18239	0.17558	1
232	Suining	3	2012	0	0	0	0	0	0	0	0	0	0	0	0	0	0	0.0150931	12159.9	26.0373	11.8366	0.5518	712.45	0.211175	1.6772	0	0	0	0	0	1523	1111	4234	1.33053	1
233	Neijiang	3	2012	1	0	0	0	0	0	0	2016	0	0	0	0	0	0	0.0164403	14123.3	15.0272	7.97115	0.6184	792.65	0.122058	1.32362	0	0	0	0	0	30398	3146	13908	0.123599	1
234	Leshan	3	2012	1	0	0	0	0	0	0	2016	0	0	0	0	0	0	0.0164435	18197.7	15.8584	9.93426	0.6158	279.81	0.186649	1.99665	0	0	0	0	0	33796	4297	28556	0.209929	2
235	Nanchong	3	2012	0	0	0	0	0	0	0	0	0	0	0	0	0	0	0.013152	23163	20.5367	18.9862	0.5184	608.28	0.26238	1.96753	0	0	0	0	0	10605	3229	4579	0.132005	5
236	Meishan	3	2012	0	0	0	0	0	0	0	0	0	0	0	0	0	0	0.0265331	12719.4	27.2023	8.80502	0.5712	493.25	0.222728	1.75267	0	0	0	0	0	27495	3974	22994	0.148866	6
237	Yibin	3	2012	1	0	0	0	0	0	0	2016	0	0	0	0	0	0	0.0123106	17754.4	14.612	6.35185	0.6065	414.77	0.205534	1.68159	0	0	0	1	0	123137	5825	17130	0.15526	6
238	Guang'an	3	2012	0	0	0	0	0	0	0	0	0	0	0	0	0	0	0.0134439	17742.1	31.5209	11.0559	0.5238	741.84	0.216125	1.69963	0	0	0	0	0	67853	3368	13791	0.104749	12
239	Dazhou	3	2012	0	0	0	0	0	0	0	0	0	0	0	0	0	0	0.0126668	12912	21.7557	13.3172	0.5314	414.52	0.225424	1.62846	0	0	0	0	0	57693	2062	14883	0.116934	22
240	Ya'an	3	2012	0	0	0	0	0	0	0	0	0	0	0	0	0	0	0.011811	13154	22.8084	2.91095	0.5748	104.33	0.655871	2.31941	0	0	0	0	0	5988	1168	7700	0.220455	13
241	Bazhong	3	2012	0	0	0	0	0	0	0	0	0	0	0	0	0	0	0.0117786	19345.1	19.3315	3.6413	0.4603	317.42	0.489764	1.97798	0	0	0	0	0	2038	347	2338	0.139362	23
242	Ziyang	3	2012	0	0	0	0	0	0	0	0	0	0	0	0	0	0	0.0126385	7749.81	24.747	8.22473	0.5563	637.31	0.167454	1.3613	0	0	0	0	0	5569	645	4226	0.121345	13
243	Guiyang	3	2012	0	0	0	0	0	0	0	0	0	0	0	1	0	0	0.0333888	15533.8	16.6334	105.14	0.4069	471.33	0.231489	4.63084	0	0	0	1	0	65799	2262	19743	0.483299	1
244	Liupanshui	3	2012	0	0	0	0	0	0	0	0	0	0	0	0	0	0	0.0339283	39983.6	22.8655	41.4693	0.5711	328.23	0.29671	1.60372	0	0	0	0	0	17911	4093	40961	0.205294	1
245	Zunyi	3	2012	0	0	0	0	0	0	0	0	0	0	0	0	0	0	0.0138243	19723	22.5648	53.1109	0.4696	253.06	0.2729	1.96428	0	0	0	1	0	14627	2563	9298	0.162658	3
246	Anshun	3	2012	0	0	0	0	0	0	0	0	0	0	0	0	0	0	0.0243875	14801.3	15.8429	32.558	0.3832	308.21	0.429773	2.3634	0	0	0	0	0	157928	2097	17495	0.164095	7
247	Kunming	3	2012	1	0	0	0	0	0	0	2019	0	0	0	1	0	0	0.0476923	21013.5	14.1969	100.007	0.4501	260.23	0.194531	5.64734	0	0	0	1	0	113277	4808	58332	0.590389	5
248	Qujing	3	2012	0	0	0	0	0	0	0	0	0	0	0	0	0	0	0.0125995	45370.4	12.2212	34.5092	0.5293	222.07	0.212306	1.61866	0	0	0	0	0	175178	3224	42170	0.121022	8
249	Yuxi	3	2012	0	0	0	0	0	0	0	0	0	0	0	0	0	0	0.0142551	17928.1	8.19568	30.4973	0.603	140.48	0.204714	1.63357	0	0	0	0	0	29899	5045	12204	0.409078	7
250	Baoshan	3	2012	0	0	0	0	0	0	0	0	0	0	0	0	0	0	0.0271587	37261.6	8.91737	13.0536	0.3452	130.83	0.386244	2.0398	0	0	0	0	0	16996	6542	7920	0.0826644	33
251	Zhaotong	3	2012	0	0	0	0	0	0	0	0	0	0	0	0	0	0	0.0116838	12716.5	13.0682	10.0567	0.5025	261.38	0.47023	2.14018	0	0	0	0	0	31519	1419	15215	0.0328907	21
252	Lijiang	3	2012	0	0	0	0	0	0	0	0	0	0	0	0	0	0	0.0218789	7857.35	16.2881	8.01744	0.4529	56.6	0.533374	3.39605	0	0	0	0	0	7387	2808	11732	0.0690601	33
253	Pu'er	3	2012	0	0	0	0	0	0	0	0	0	0	0	0	0	0	0.0169567	15066.5	14.3817	10.8918	0.3816	56.94	0.549557	2.23321	0	0	0	0	0	9642	2796	12241	0.197095	54
254	Lincang	3	2012	0	0	0	0	0	0	0	0	0	0	0	0	0	0	0.0182657	11981.1	22.7659	8.78492	0.4222	100.09	0.513705	1.74532	0	0	0	0	0	28547	4568	3919	0.143044	39
255	Xi'an	3	2012	1	0	0	0	0	0	0	2016	0	0	0	1	1	1	0.0552519	43978.8	18.2388	75.1176	0.4336	799.18	0.167154	4.75499	0	0	0	1	0	83063	8973	17463	0.563012	48
256	Tongchuan	3	2012	0	0	0	0	0	0	0	0	0	0	0	0	1	0	0.0169359	27205.4	14.2965	5.315	0.668	217.32	0.296927	1.64871	0	0	0	0	0	18098	424	41583	0.0867798	31
257	Baoji	3	2012	0	0	0	0	0	0	0	0	0	0	0	0	1	0	0.0132179	29101.9	27.6331	15.1115	0.6582	212.86	0.160359	1.51633	0	0	0	0	0	30534	4779	12342	0.206815	3
258	Xianyang	3	2012	0	0	0	0	0	0	0	0	0	0	0	0	1	0	0.0130329	25363.3	26.8059	31.3416	0.5785	523.31	0.168869	1.4085	0	0	0	0	0	67248	5234	15684	0.187258	2
259	Weinan	3	2012	0	0	0	0	0	0	0	0	0	0	0	0	1	0	0.0127399	17197.8	19.4005	26.0761	0.5509	433.84	0.239091	1.70762	0	0	0	0	0	152298	3861	22482	0.183078	2
260	Y an'an	3	2012	0	0	0	0	0	0	0	0	0	0	0	0	1	0	0.0103983	41343.9	25.7264	46.9599	0.7223	64.2	0.231845	1.1519	0	0	0	0	0	17616	2357	21324	0.0931796	4
261	Hanzhong	3	2012	0	0	0	0	0	0	0	0	0	0	0	0	1	0	0.0125933	16599.1	12.6504	10.7492	0.451	141.56	0.284086	1.95516	0	0	0	0	0	30294	2327	17534	0.164895	4
262	Yulin	3	2012	0	0	0	0	0	0	0	0	0	0	0	0	1	0	0.0104956	54870.7	38.9615	50.6596	0.6975	86.51	0.158142	1.42362	0	0	0	0	0	206242	4344	206949	0.355908	8
263	Ankang	3	2012	0	0	0	0	0	0	0	0	0	0	0	0	1	0	0.0138135	14262.8	15.8917	4.01578	0.5316	130.98	0.376748	1.97635	0	0	0	0	0	9649	453	8604	0.165126	11
264	Shangluo	3	2012	0	0	0	0	0	0	0	0	0	0	0	0	1	0	0.0169222	14790.4	17.0493	3.33073	0.5029	129.92	0.345698	1.74994	0	0	0	0	0	20561	2361	5570	0.129333	15
265	Lanzhou	3	2012	0	0	0	0	0	0	0	0	0	0	0	1	1	0	0.0108606	34979.9	16.6064	46.3022	0.4619	281.65	0.154969	5.28329	0	0	0	1	0	70151	4910	33598	0.373445	17
266	Jiayuguan	3	2012	0	0	0	0	0	0	0	0	0	0	0	0	1	0	0.0105629	82191.6	10.2542	8.95919	0.745	68.25	0.0837534	2.07848	0	0	0	0	0	50986	2659	20365	0.580715	34
267	Jinchang	3	2012	0	0	0	0	0	0	0	0	0	0	0	0	1	0	0.0106225	38967	13.1406	8.36493	0.7267	52.68	0.158759	1.47423	0	0	0	0	0	104951	1720	11669	0.341085	32
268	Baiyin	3	2012	0	0	0	0	0	0	0	0	0	0	0	0	1	0	0.0103493	19020.3	15.2053	12.3984	0.5463	83.66	0.271427	1.71858	0	0	0	0	0	106941	613	12155	0.235501	30
269	Tianshui	3	2012	0	0	0	0	0	0	0	0	0	0	0	0	1	0	0.010289	8733.7	1.23744	8.53083	0.3708	264.75	0.421182	2.38544	0	0	0	0	0	9910	500	7652	0.127802	28
270	Wuwei	3	2012	0	0	0	0	0	0	0	0	0	0	0	0	1	0	0.0101386	14655.2	28.4494	7.41083	0.4359	56.72	0.39059	2.22216	0	0	0	0	0	1523	3409	8047	0.154809	30
271	Zhangye	3	2012	0	0	0	0	0	0	0	0	0	0	0	0	1	0	0.0146814	18636.6	13.3294	6.38079	0.3512	31.33	0.330258	2.0323	0	0	0	0	0	30398	2035	17174	0.146793	3
272	Pingliang	3	2012	0	0	0	0	0	0	0	0	0	0	0	0	1	0	0.0109726	10683.3	33.3536	7.67907	0.4298	207.56	0.400606	2.36364	0	0	0	0	0	33796	5017	9806	0.172693	7
273	Jiuquan	3	2012	0	0	0	0	0	0	0	0	0	0	0	0	1	0	0.0105603	42024.1	51.6741	15.0825	0.5302	5.71	0.16829	1.67341	0	0	0	0	0	25961	1043	12639	0.357987	7
274	Qingyang	3	2012	0	0	0	0	0	0	0	0	0	0	0	0	1	0	0.010954	16663	61.4464	21.0778	0.5947	97.39	0.34637	1.41631	0	0	0	0	0	5740	334	5152	0.0618756	1
275	Dingxi	3	2012	0	0	0	0	0	0	0	0	0	0	0	0	1	0	0.010147	6109.01	24.5182	7.33737	0.256	147.62	0.792385	2.90854	0	0	0	0	0	6217	279	7265	0.128295	10
276	Longnan	3	2012	0	0	0	0	0	0	0	0	0	0	0	0	1	0	0.0103827	6406.22	25.2749	4.72514	0.2965	101.57	0.709451	3.18833	0	0	0	0	0	4594	1774	6380	0.0340855	14
277	Xining	3	2012	0	0	0	0	0	0	0	0	0	0	0	1	1	0	0.0118394	31324.1	13.6606	23.9129	0.5258	296.46	0.243888	5.43114	0	0	0	1	0	71408	2798	49367	0.472674	18
278	Yinchuan	3	2012	0	0	0	0	0	0	0	0	0	0	0	1	1	0	0.0170521	54143.3	19.5577	95.1353	0.5342	191.28	0.19161	3.81538	0	0	0	1	0	105743	6194	26348	0.587416	25
279	Shizuishan	3	2012	0	0	0	0	0	0	0	0	0	0	0	0	1	0	0.0104758	42130.9	27.9007	31.8167	0.6438	144.18	0.203176	2.0749	0	0	0	0	0	91060	1399	71236	0.346763	13
280	Wuzhong	3	2012	0	0	0	0	0	0	0	0	0	0	0	0	1	0	0.0101603	17758.8	30.6483	27.6751	0.5429	85.77	0.443889	2.18104	0	0	0	0	0	65799	2437	12394	0.269999	20
281	Guyuan	3	2012	0	0	0	0	0	0	0	0	0	0	0	0	1	0	0.010008	8632.7	17.8495	12.2217	0.2623	118.18	0.943175	2.2534	0	0	0	0	0	17911	248	9441	0.0406074	28
282	Zhongwei	3	2012	0	0	0	0	0	0	0	0	0	0	0	0	1	0	0.010005	17225.4	26.4011	21.7634	0.4469	69.61	0.441287	2.19065	0	0	0	0	0	14627	3393	39851	0.175701	35
283	Urumqi	3	2012	0	0	0	0	0	0	0	0	0	0	0	1	1	0	0.017024	60864.2	11.5427	101.899	0.3973	190.69	0.176242	4.02403	0	0	0	1	0	109802	4889	51109	0.780655	32
284	Karamay	3	2012	0	0	0	0	0	0	0	0	0	0	0	0	1	0	0.0156217	163136	11.5125	55.6004	0.7699	49.02	0.0984469	1.33108	0	0	0	0	0	48126	4816	11855	0.618737	21
1	Beijing	1	2013	0	0	0	0	0	0	0	0	0	0	1	1	1	0	0.038724	72408	6.79954	94.071	0.2131	812.5	0.232028	6.25535	0	0	0	1	0	52041	9174	27182	1.58687	5
2	Tianjin	1	2013	1	0	0	0	0	1	1	2015	1	1	1	1	0	0	0.0913428	76199.5	24.1208	159.651	0.4938	853.12	0.200742	2.93232	0	0	0	1	0	207793	19011	62766	0.592737	2
3	Shijiazhuang	1	2013	1	0	0	0	0	0	0	2019	0	0	0	1	1	0	0.0230174	35460	32.5722	97.631	0.4676	781.85	0.116474	2.69752	0	0	0	1	0	181532	24024	105012	0.32398	1
4	Tangshan	1	2013	1	0	0	0	0	0	0	2019	0	0	0	0	1	0	0.0242397	58255.1	26.7296	148.174	0.5775	559.06	0.0857113	1.64793	0	0	0	0	0	282806	13973	478574	0.323647	5
5	Qinhuangdao	1	2013	0	0	0	0	0	0	0	0	0	0	0	0	1	0	0.0530502	28444.7	16.2804	42.4703	0.3744	378.17	0.181358	2.90843	0	0	0	1	0	72501	6273	78092	0.359256	2
6	Handan	1	2013	0	0	0	0	0	0	0	0	0	0	0	0	1	0	0.0287274	23854.6	23.9257	96.0835	0.5011	853.28	0.132181	1.80515	0	0	0	0	0	184980	6388	213885	0.176787	10
7	Xingtai	1	2013	0	0	0	0	0	0	0	0	0	0	0	0	1	0	0.0287655	16479.4	22.4246	59.9446	0.4736	621.64	0.183614	2.35252	0	0	0	0	0	91811	14323	98121	0.173981	8
8	Baoding	1	2013	1	0	0	0	0	0	0	2019	0	0	0	0	1	0	0.0229242	19189.8	13.7872	99.7169	0.515	539.37	0.157557	2.16571	0	0	0	0	0	79253	14200	39071	0.23357	18
9	Zhangjiakou	1	2013	0	0	0	0	0	0	0	0	0	0	0	0	1	0	0.0252976	22114.5	23.5741	45.0604	0.4266	127.07	0.250353	2.46865	0	0	0	0	0	77689	6204	42559	0.224101	32
10	Chengde	1	2013	0	0	0	0	0	0	0	0	0	0	0	0	1	0	0.0172764	27609.1	28.677	18.5688	0.4998	96.41	0.199923	2.13039	0	0	0	0	0	72424	1560	32032	0.225001	50
11	Cangzhou	1	2013	0	0	0	0	0	0	0	0	0	0	0	0	1	0	0.0170412	30902.4	31.619	87.2221	0.5197	547.47	0.126542	1.55042	0	0	0	0	0	40689	9490	54621	0.218223	53
[truncated: 1,977 more rows]
